# Supplementary material for: Downregulated ADARB1 Facilitates Cell Proliferation, Invasion and has Effect on the Immune Regulation in Ovarian Cancer
Source: Front Bioeng Biotechnol. 2021 Dec 23;9:792911. doi: 10.3389/fbioe.2021.792911 (PMC8733684; doi:10.3389/fbioe.2021.792911)
Supplement: Supplementary file 1 [file Table2.XLSX]

## Sheet: Sheet1
Correlated Gene	Cytoband	Spearman's Correlation	p-Value	q-Value
DIP2A	21q22.3	0.629011	1.54e-23	2.91e-19
PCNT	21q22.3	0.599468	5.35e-21	5.05e-17
LINC00205	21q22.3	0.581271	1.47e-19	9.24e-16
MCM3AP	21q22.3	0.57786	2.67e-19	1.26e-15
TRAPPC10	21q22.3	0.552118	1.96e-17	7.41e-14
UBE2G2	21q22.3	0.547755	3.92e-17	1.23e-13
CHD2	15q26.1	0.529833	6.08e-16	1.64e-12
AKAP13	15q25.3	0.518503	3.17e-15	7.47e-12
SOGA1	20q11.23	0.503433	2.59e-14	5.43e-11
POFUT2	21q22.3	0.500108	4.06e-14	7.67e-11
MALAT1	11q13.1	0.494531	8.55e-14	1.47e-10
VPS13B	8q22.2	0.490449	1.46e-13	2.3e-10
KMT2D	12q13.12	0.486306	2.5e-13	3.63e-10
SDHAF3	7q21.3	-0.482199	4.23e-13	5.46e-10
NFU1	2p13.3	-0.481989	4.34e-13	5.46e-10
EPPK1	8q24.3	0.480724	5.1e-13	6.01e-10
LSS	21q22.3	0.476671	8.48e-13	9.35e-10
PSMB4	1q21.3	-0.476272	8.92e-13	9.35e-10
BOLA1	1q21.2	-0.475078	1.03e-12	1.03e-09
NBPF10	1q21.1	0.473966	1.19e-12	1.1e-09
NTPCR	1q42.2	-0.473681	1.23e-12	1.1e-09
SNX17	2p23.3	-0.473084	1.32e-12	1.13e-09
PWP2	21q22.3	0.472732	1.38e-12	1.13e-09
MAPKBP1	15q15.1	0.471476	1.61e-12	1.27e-09
LRP1	12q13.3	0.469905	1.95e-12	1.48e-09
RBX1	22q13.2	-0.469416	2.07e-12	1.51e-09
RRP1B	21q22.3	0.46836	2.36e-12	1.65e-09
NNAT	20q11.23	0.466201	3.06e-12	2.06e-09
SON	21q22.11	0.465094	3.5e-12	2.28e-09
ABL2	1q25.2	0.463912	4.03e-12	2.54e-09
KDM2A	11q13.2	0.462926	4.54e-12	2.76e-09
C2CD2	21q22.3	0.461761	5.21e-12	3.07e-09
ATRAID	2p23.3	-0.460711	5.91e-12	3.29e-09
COA3	17q21.2	-0.460675	5.93e-12	3.29e-09
HSBP1	16q23.3	-0.460294	6.2e-12	3.34e-09
BRWD1	21q22.2	0.4588	7.4e-12	3.88e-09
ITSN1	21q22.11	0.45785	8.27e-12	4.16e-09
SELENOH	11q12.1	-0.457741	8.38e-12	4.16e-09
PLAC4	21q22.2	0.456757	9.41e-12	4.55e-09
NCOR2	12q24.31	0.454145	1.27e-11	6.01e-09
PPP1R12B	1q32.1	0.452695	1.51e-11	6.74e-09
MAGOHB	12p13.2	-0.452647	1.52e-11	6.74e-09
AGPAT3	21q22.3	0.452533	1.54e-11	6.74e-09
TRIM56	7q22.1	0.451071	1.82e-11	7.79e-09
PLEC	8q24.3	0.45017	2.02e-11	8.45e-09
SIK1	21q22.3	0.449039	2.29e-11	9.41e-09
NSD1	5q35.3	0.447709	2.67e-11	1.07e-08
POLR3K	16p13.3	-0.446481	3.07e-11	1.21e-08
BEND3P3	10q22.3	0.444854	3.68e-11	1.42e-08
SKI	1p36.33-p36.32	0.443977	4.07e-11	1.53e-08
MRPL28	16p13.3	-0.443628	4.23e-11	1.54e-08
NDUFB10	16p13.3	-0.443554	4.26e-11	1.54e-08
COL18A1	21q22.3	0.443275	4.4e-11	1.54e-08
BLOC1S1	12q13.2	-0.44327	4.4e-11	1.54e-08
PRDM15	21q22.3	0.442533	4.78e-11	1.59e-08
NDUFAB1	16p12.2	-0.442518	4.79e-11	1.59e-08
FMC1	7q34	-0.442493	4.8e-11	1.59e-08
NBPF14	1q21.2	0.442335	4.89e-11	1.59e-08
MRPS33	7q34	-0.440205	6.19e-11	1.95e-08
KCNG2	18q23	0.440201	6.19e-11	1.95e-08
SNAPIN	1q21.3	-0.440027	6.32e-11	1.95e-08
CCDC167	6p21.2	-0.439802	6.47e-11	1.97e-08
TTC3	21q22.13	0.439416	6.76e-11	2.02e-08
H2AZ1	4q23	-0.439133	6.97e-11	2.05e-08
ENSA	1q21.3	-0.439016	7.06e-11	2.05e-08
CKS1B	1q21.3	-0.438015	7.89e-11	2.25e-08
IQSEC1	3p25.2	0.437782	8.09e-11	2.27e-08
AHNAK	11q12.3	0.437684	8.18e-11	2.27e-08
ARAP1	11q13.4	0.436996	8.82e-11	2.41e-08
HERC1	15q22.31	0.436844	8.97e-11	2.42e-08
HDAC4	2q37.3	0.435986	9.85e-11	2.62e-08
SNRNP25	16p13.3	-0.435793	1.01e-10	2.64e-08
PLXNA3	Xq28	0.435298	1.06e-10	2.75e-08
MRPS23	17q22	-0.434908	1.11e-10	2.83e-08
MRPL27	17q21.33	-0.433746	1.26e-10	3.16e-08
SNED1	2q37.3	0.432508	1.44e-10	3.57e-08
PLXNA1	3q21.3	0.431945	1.53e-10	3.74e-08
MPG	16p13.3	-0.431593	1.59e-10	3.84e-08
COL16A1	1p35.2	0.431262	1.64e-10	3.93e-08
HECW1	7p14.1-p13	0.430996	1.69e-10	3.95e-08
HECTD4	12q24.13	0.430969	1.7e-10	3.95e-08
MED13L	12q24.21	0.430411	1.8e-10	4.15e-08
HAX1	1q21.3	-0.430177	1.85e-10	4.16e-08
ZC3H4	19q13.32	0.430115	1.86e-10	4.16e-08
COX7A2	6q14.1	-0.429923	1.9e-10	4.16e-08
UBE2T	1q32.1	-0.429882	1.91e-10	4.16e-08
TBC1D2B	15q24.3-q25.1	0.429753	1.93e-10	4.16e-08
DSTYK	1q32.1	0.429733	1.94e-10	4.16e-08
SYNE1	6q25.2	0.428497	2.21e-10	4.69e-08
SSH1	12q24.11	0.428271	2.27e-10	4.75e-08
SF3B5	6q24.2	-0.427915	2.35e-10	4.86e-08
ZNF37BP	10q11.21	0.427843	2.37e-10	4.86e-08
COL18A1-AS1	21q22.3	0.427367	2.49e-10	5.06e-08
INPPL1	11q13.4	0.426892	2.62e-10	5.27e-08
GPRASP1	Xq22.1	0.426215	2.82e-10	5.6e-08
MPRIP	17p11.2	0.425565	3.02e-10	5.93e-08
POLR2F	22q13.1	-0.425144	3.16e-10	6.14e-08
SYNJ2	6q25.3	0.425033	3.19e-10	6.15e-08
IGHMBP2	11q13.3	0.424531	3.37e-10	6.36e-08
TOMM22	22q13.1	-0.424523	3.37e-10	6.36e-08
RPS15AP10	1p34.1	0.424104	3.52e-10	6.58e-08
RNF181	2p11.2	-0.423343	3.82e-10	7.06e-08
PKD1	16p13.3	0.422774	4.05e-10	7.35e-08
SMIM26	20p11.23	-0.42277	4.05e-10	7.35e-08
PDXK	21q22.3	0.422366	4.23e-10	7.59e-08
MPLKIP	7p14.1	-0.422243	4.28e-10	7.62e-08
SDF2	17q11.2	-0.421979	4.4e-10	7.76e-08
MRPL9	1q21.3	-0.421775	4.5e-10	7.85e-08
LSM3	3p25.1	-0.421221	4.76e-10	8.24e-08
PPP4C	16p11.2	-0.419861	5.49e-10	9.35e-08
MINDY2	15q21.3-q22.1	0.419837	5.5e-10	9.35e-08
POLR2G	11q12.3	-0.419622	5.62e-10	9.47e-08
KCNQ1OT1	11p15.5	0.41941	5.75e-10	9.6e-08
GPN1	2p23.3	-0.419203	5.87e-10	9.69e-08
MRPL57	13q12.11	-0.419109	5.93e-10	9.69e-08
PARD3B	2q33.3	0.419001	6e-10	9.69e-08
GOLGA3	12q24.33	0.418985	6.01e-10	9.69e-08
RIPK4	21q22.3	0.418899	6.06e-10	9.69e-08
PIP5K1C	19p13.3	0.418386	6.39e-10	1.01e-07
OGA	10q24.32	0.418326	6.43e-10	1.01e-07
ZNF264	19q13.43	0.417845	6.76e-10	1.05e-07
CHD3	17p13.1	0.417546	6.97e-10	1.08e-07
ZNF469	16q24.2	0.416977	7.39e-10	1.13e-07
ELL	19p13.11	0.416944	7.41e-10	1.13e-07
PFKL	21q22.3	0.416446	7.8e-10	1.18e-07
HSPG2	1p36.12	0.415598	8.51e-10	1.27e-07
IAH1	2p25.1	-0.4151	8.95e-10	1.33e-07
SNRPC	6p21.31	-0.414915	9.12e-10	1.34e-07
ZBTB43	9q33.3	0.414537	9.48e-10	1.37e-07
ILF2	1q21.3	-0.414421	9.59e-10	1.37e-07
RPA3	7p21.3	-0.414355	9.66e-10	1.37e-07
DGUOK	2p13.1	-0.414209	9.8e-10	1.37e-07
ADSL	22q13.1	-0.414204	9.81e-10	1.37e-07
MRPL17	11p15.4	-0.41416	9.85e-10	1.37e-07
ETV2	19q13.12	-0.414005	1e-09	1.37e-07
SYT15	10q11.22	0.413997	1e-09	1.37e-07
ZNF710	15q26.1	0.413957	1.01e-09	1.37e-07
AGAP5	10q22.2	0.413909	1.01e-09	1.37e-07
MACF1	1p34.3	0.41382	1.02e-09	1.37e-07
SRI	7q21.12	-0.413808	1.02e-09	1.37e-07
ZMIZ1	10q22.3	0.41379	1.02e-09	1.37e-07
CNIH4	1q42.11	-0.413486	1.06e-09	1.4e-07
ATP6V1F	7q32.1	-0.413304	1.07e-09	1.42e-07
DPM3	1q22	-0.412658	1.15e-09	1.5e-07
LDLRAD4	18p11.21	0.412542	1.16e-09	1.51e-07
CMC2	16q23.2	-0.411649	1.27e-09	1.63e-07
COA6	1q42.2	-0.411636	1.27e-09	1.63e-07
SS18L2	3p22.1	-0.411364	1.31e-09	1.65e-07
CHD6	20q12	0.411355	1.31e-09	1.65e-07
ZBTB34	9q33.3	0.411312	1.31e-09	1.65e-07
TMEM258	11q12.2	-0.411268	1.32e-09	1.65e-07
TOM1L1	17q22	-0.411051	1.35e-09	1.68e-07
POP5	12q24.31	-0.410788	1.39e-09	1.71e-07
CARMN	5q32	0.410621	1.41e-09	1.73e-07
NME1	17q21.33	-0.410335	1.45e-09	1.75e-07
C9ORF131	9p13.3	0.410257	1.46e-09	1.75e-07
CEP164	11q23.3	0.410233	1.47e-09	1.75e-07
WDR81	17p13.3	0.410211	1.47e-09	1.75e-07
PSMB3	17q12	-0.409563	1.57e-09	1.86e-07
PEAK1	15q24.3	0.409492	1.58e-09	1.86e-07
MRPL10	17q21.32	-0.408838	1.69e-09	1.98e-07
ABHD2	15q26.1	0.40866	1.72e-09	2e-07
POLE4	2p12	-0.408432	1.76e-09	2.03e-07
RRBP1	20p12.1	0.408008	1.83e-09	2.11e-07
MAML1	5q35.3	0.407712	1.89e-09	2.16e-07
TMEM42	3p21.31	-0.407615	1.9e-09	2.16e-07
BICRA	19q13.33	0.40708	2.01e-09	2.27e-07
SNRPG	2p13.3	-0.406731	2.08e-09	2.33e-07
RASA3	13q34	0.406685	2.09e-09	2.33e-07
VAMP8	2p11.2	-0.406248	2.18e-09	2.42e-07
SAFB2	19p13.3	0.405788	2.28e-09	2.52e-07
PRR12	19q13.33	0.405236	2.41e-09	2.65e-07
LINC00265	7p14.1	0.404575	2.57e-09	2.81e-07
DOT1L	19p13.3	0.404429	2.61e-09	2.83e-07
VPS72	1q21.3	-0.403795	2.78e-09	3e-07
SUMO2	17q25	-0.403391	2.89e-09	3.1e-07
TMEM14A	6p12.2	-0.403329	2.91e-09	3.1e-07
CHSY1	15q26.3	0.403159	2.96e-09	3.14e-07
TNRC18	7p22.1	0.403103	2.97e-09	3.14e-07
CDC42BPG	11q13.1	0.402995	3.01e-09	3.15e-07
ELP6	3p21.31	-0.40293	3.03e-09	3.15e-07
H3-3A	1q42.12	-0.402616	3.12e-09	3.23e-07
EMG1	12p13.31	-0.402502	3.16e-09	3.24e-07
SF3B6	2p23.3	-0.40248	3.16e-09	3.24e-07
MAD2L1	4q27	-0.402299	3.22e-09	3.28e-07
EHD2	19q13.33	0.402239	3.24e-09	3.28e-07
CACNA1C	12p13.33	0.401933	3.34e-09	3.35e-07
GUSBP11	22q11.23	0.401889	3.35e-09	3.35e-07
GPX1	3p21.31	-0.401858	3.36e-09	3.35e-07
GEMIN6	2p22.1	-0.401583	3.45e-09	3.43e-07
MYCBP2	13q22.3	0.40143	3.5e-09	3.46e-07
GINS2	16q24.1	-0.401054	3.63e-09	3.57e-07
URB1	21q22.11	0.40089	3.69e-09	3.61e-07
SPEN	1p36.21-p36.13	0.400497	3.84e-09	3.73e-07
ATP5MC1	17q21.32	-0.39995	4.05e-09	3.92e-07
SUCLG1	2p11.2	-0.399808	4.1e-09	3.94e-07
SSR2	1q22	-0.399749	4.13e-09	3.94e-07
PARK7	1p36.23	-0.399731	4.13e-09	3.94e-07
ZNF471	19q13.43	0.399526	4.22e-09	4e-07
MRPL53	2p13.1	-0.39941	4.26e-09	4.01e-07
POP7	7q22.1	-0.399381	4.28e-09	4.01e-07
ADGRA2	8p11.23	0.399144	4.38e-09	4.07e-07
LSM2	6p21.33	-0.39909	4.4e-09	4.07e-07
GIGYF1	7q22.1	0.399081	4.4e-09	4.07e-07
MCM3AP-AS1	21q22.3	0.398958	4.46e-09	4.1e-07
WAPL	10q23.2	0.398577	4.62e-09	4.23e-07
FLT4	5q35.3	0.39803	4.87e-09	4.44e-07
NEAT1	11q13.1	0.397408	5.17e-09	4.69e-07
DLG5	10q22.3	0.397002	5.38e-09	4.86e-07
METTL5	2q31.1	-0.396677	5.55e-09	4.99e-07
NTHL1	16p13.3	-0.396478	5.66e-09	5.06e-07
LENG8	19q13.42	0.396236	5.79e-09	5.15e-07
TMCO1	1q24.1	-0.396202	5.81e-09	5.15e-07
DPY30	2p22.3	-0.395536	6.19e-09	5.46e-07
BCL7C	16p11.2	-0.395431	6.26e-09	5.47e-07
AATBC	21q22.3	0.395416	6.26e-09	5.47e-07
ALPK3	15q25.3	0.395354	6.3e-09	5.47e-07
ZNF609	15q22.1	0.39529	6.34e-09	5.47e-07
ETV3	1q23.1	0.395233	6.38e-09	5.47e-07
ZNF32	10q11.21	-0.395194	6.4e-09	5.47e-07
TMEM14C	6p24.2	-0.395184	6.41e-09	5.47e-07
MYO9B	19p13.11	0.394661	6.73e-09	5.68e-07
GABARAPL2	16q23.1	-0.394654	6.74e-09	5.68e-07
FOXP1	3p13	0.394652	6.74e-09	5.68e-07
ELOB	16p13.3	-0.39437	6.92e-09	5.81e-07
TRAPPC2L	16q24.3	-0.394133	7.08e-09	5.91e-07
DOP1B	21q22.12	0.393415	7.58e-09	6.3e-07
CKS2	9q22.2	-0.393224	7.72e-09	6.39e-07
EHBP1L1	11q13.1	0.393106	7.81e-09	6.43e-07
SH3PXD2A	10q24.33	0.392412	8.34e-09	6.84e-07
ADAMTS17	15q26.3	0.392364	8.38e-09	6.84e-07
DCTN3	9p13.3	-0.392239	8.48e-09	6.89e-07
FOXK1	7p22.1	0.391902	8.75e-09	7.09e-07
CHCHD5	2q14.1	-0.391606	9e-09	7.26e-07
C16ORF91	16p13.3	-0.391454	9.13e-09	7.33e-07
MIEN1	17q12	-0.39122	9.33e-09	7.46e-07
AMZ2	17q24.2	-0.391173	9.37e-09	7.46e-07
DNAH1	3p21.1	0.390882	9.63e-09	7.64e-07
HERC2	15q13.1	0.390804	9.71e-09	7.66e-07
OSBPL5	11p15.4	0.390494	9.99e-09	7.86e-07
FNDC1	6q25.3	0.390346	1.01e-08	7.93e-07
POLR1H	6p22.1	-0.390241	1.02e-08	7.98e-07
MIDEAS	14q24.3	0.390058	1.04e-08	8.08e-07
ZNF160	19q13.42	0.389053	1.14e-08	8.85e-07
RUNX1	21q22.12	0.388937	1.16e-08	8.89e-07
PSMD9	12q24.31	-0.388855	1.17e-08	8.89e-07
SCAND1	20q11.23	-0.388844	1.17e-08	8.89e-07
COX14	12q13.12	-0.388806	1.17e-08	8.89e-07
RPL39L	3q27.3	-0.388788	1.17e-08	8.89e-07
PAM16	16p13.3	-0.38868	1.18e-08	8.94e-07
CMC1	3p24.1	-0.388581	1.2e-08	8.98e-07
PPIL1	6p21.2	-0.388544	1.2e-08	8.98e-07
PALM2AKAP2	9q31.3	0.388475	1.21e-08	9.01e-07
BTAF1	10q23.32	0.388187	1.24e-08	9.22e-07
CUTA	6p21.32	-0.38798	1.26e-08	9.36e-07
MRPL58	17q25.1	-0.387696	1.3e-08	9.57e-07
HSP90AB4P	15q21.3	0.387551	1.32e-08	9.66e-07
TMEM199	17q11.2	-0.387503	1.32e-08	9.67e-07
COQ5	12q24.31	-0.387355	1.34e-08	9.77e-07
GIGYF2	2q37.1	0.387263	1.35e-08	9.81e-07
IRAG1	11p15.4	0.387092	1.37e-08	9.9e-07
PMF1	1q22	-0.387083	1.38e-08	9.9e-07
CLTA	9p13.3	-0.387013	1.38e-08	9.9e-07
MED31	17p13.1	-0.387006	1.38e-08	9.9e-07
SH3RF3	2q13	0.386883	1.4e-08	9.97e-07
ZNF154	19q13.43	0.386768	1.42e-08	1.0025e-06
VASH1	14q24.3	0.386747	1.42e-08	1.0025e-06
VPS29	12q24.11	-0.386645	1.43e-08	1.00827e-06
RAN	12q24.33	-0.386418	1.46e-08	1.02598e-06
PHB	17q21.33	-0.386236	1.49e-08	1.03957e-06
NXT1	20p11.21	-0.385753	1.56e-08	1.08318e-06
ROMO1	20q11.22	-0.385584	1.58e-08	1.0923e-06
SSBP1	7q34	-0.385583	1.58e-08	1.0923e-06
TMEM14B	6p24.2	-0.384974	1.67e-08	1.15135e-06
ZNF805	19q13.43	0.38484	1.69e-08	1.1615e-06
MTSS1	8q24.13	0.384588	1.73e-08	1.18025e-06
SEM1	7q21.3	-0.38458	1.73e-08	1.18025e-06
RAI1	17p11.2	0.384549	1.74e-08	1.18025e-06
JMJD1C	10q21.3	0.384343	1.77e-08	1.19851e-06
KIAA0754	1p34.2	0.3834	1.93e-08	1.30249e-06
BOLA3	2p13.1	-0.383148	1.98e-08	1.32834e-06
SLK	10q24.33-q25.1	0.383078	1.99e-08	1.33209e-06
SBF1	22q13.33	0.383001	2.01e-08	1.33678e-06
TMSB10	2p11.2	-0.382905	2.02e-08	1.34387e-06
SPCS1	3p21.1	-0.382704	2.06e-08	1.36407e-06
PDZD11	Xq13.1	-0.382638	2.07e-08	1.36761e-06
RWDD2A	6q14.1	-0.382484	2.1e-08	1.38217e-06
RREB1	6p24.3	0.382168	2.16e-08	1.41784e-06
TRAM2	6p12.2	0.381841	2.23e-08	1.45578e-06
PFN1	17p13.2	-0.381713	2.26e-08	1.46791e-06
PSMB6	17p13.2	-0.381515	2.3e-08	1.48956e-06
SAMD4A	14q22.2	0.380993	2.41e-08	1.55318e-06
FRMD4A	10p13	0.380981	2.41e-08	1.55318e-06
INO80	15q15.1	0.380896	2.43e-08	1.56004e-06
ZNF407	18q23	0.380689	2.48e-08	1.57875e-06
MRPL55	1q42.13	-0.380687	2.48e-08	1.57875e-06
LINC02878	8q24.3	0.380653	2.49e-08	1.57875e-06
DYNLT1	6q25.3	-0.380578	2.5e-08	1.58026e-06
MYO9A	15q23	0.380569	2.5e-08	1.58026e-06
ZNF37A	10p11.1	0.380395	2.54e-08	1.59702e-06
ZNF593	1p36.11	-0.38038	2.55e-08	1.59702e-06
SAFB	19p13.3	0.380179	2.59e-08	1.62109e-06
TACO1	17q23.3	-0.379759	2.7e-08	1.67853e-06
UBR4	1p36.13	0.37971	2.71e-08	1.68043e-06
PIEZO1	16q24.3	0.379657	2.72e-08	1.68312e-06
PITPNM2	12q24.31	0.379583	2.74e-08	1.68881e-06
CBL	11q23.3	0.379495	2.76e-08	1.69412e-06
MRPL14	6p21.1	-0.379477	2.77e-08	1.69412e-06
RAB32	6q24.3	-0.379198	2.84e-08	1.73194e-06
NUMA1	11q13.4	0.378917	2.91e-08	1.77081e-06
COPS3	17p11.2	-0.37879	2.94e-08	1.78315e-06
APOBR	16p12.1	0.378769	2.95e-08	1.78315e-06
ATP5F1C	10p14	-0.378626	2.99e-08	1.80065e-06
EBF3	10q26.3	0.378391	3.05e-08	1.83345e-06
ZNF236	18q23	0.378309	3.07e-08	1.8411e-06
FAM193B	5q35.3	0.378089	3.14e-08	1.86946e-06
MRPS34	16p13.3	-0.37807	3.14e-08	1.86946e-06
PPRC1	10q24.32	0.377885	3.19e-08	1.89491e-06
EVC	4p16.2	0.377788	3.22e-08	1.90566e-06
APC2	19p13.3	0.377449	3.32e-08	1.95854e-06
ATG2A	11q13.1	0.377309	3.36e-08	1.97728e-06
NDUFB2	7q34	-0.376931	3.48e-08	2.03939e-06
MMADHC	2q23.2	-0.376873	3.5e-08	2.04364e-06
HCFC1	Xq28	0.376814	3.52e-08	2.04819e-06
SMDT1	22q13.2	-0.376771	3.53e-08	2.04891e-06
GPN3	12q24.11	-0.37672	3.55e-08	2.04891e-06
NAA20	20p11.23	-0.376653	3.57e-08	2.04891e-06
HSD17B8	6p21.32	-0.376648	3.57e-08	2.04891e-06
LINC01000	7q32.1	0.37664	3.57e-08	2.04891e-06
FAM156A	Xp11.22	0.376443	3.64e-08	2.0739e-06
MIR600HG	9q33.3	0.376437	3.64e-08	2.0739e-06
LAMTOR4	7q22.1	-0.376397	3.65e-08	2.07507e-06
RNF5	6p21.32	-0.376278	3.69e-08	2.08935e-06
IMMP1L	11p13	-0.376254	3.7e-08	2.08935e-06
TIMM17B	Xp11.23	-0.376094	3.75e-08	2.11314e-06
TMEM256	17p13.1	-0.375973	3.79e-08	2.12476e-06
USP54	10q22.2	0.375927	3.81e-08	2.12476e-06
ZZEF1	17p13.2	0.375914	3.81e-08	2.12476e-06
ICOSLG	21q22.3	0.375901	3.82e-08	2.12476e-06
PPA2	4q24	-0.375862	3.83e-08	2.12582e-06
HNRNPUL2	11q12.3	0.375754	3.87e-08	2.1387e-06
ZNHIT3	17q12	-0.37571	3.88e-08	2.1387e-06
GOLGA6L10	15q25.2	0.375697	3.89e-08	2.1387e-06
CHST15	10q26.13	0.375465	3.97e-08	2.17723e-06
TMA7	3p21.31	-0.375324	4.02e-08	2.19836e-06
ATP5IF1	1p35.3	-0.375162	4.08e-08	2.2119e-06
MRPL33	2p23.2	-0.375162	4.08e-08	2.2119e-06
PTRHD1	2p23.3	-0.375159	4.08e-08	2.2119e-06
MRPL51	12p13.31	-0.375078	4.11e-08	2.22164e-06
FARP2	2q37.3	0.374989	4.14e-08	2.23291e-06
NELFE	6p21.33	-0.374732	4.24e-08	2.27826e-06
PTPRE	10q26.2	0.374311	4.4e-08	2.35424e-06
TSSK4	14q12	0.3743	4.4e-08	2.35424e-06
PIKFYVE	2q34	0.374181	4.45e-08	2.37276e-06
DMAC1	9p24.1	-0.374107	4.48e-08	2.3817e-06
MYH3	17p13.1	0.374037	4.51e-08	2.38611e-06
MLXIP	12q21.31	0.37402	4.52e-08	2.38611e-06
SCAF4	21q22.11	0.373991	4.53e-08	2.38611e-06
XRCC6	22q13.2	-0.373838	4.59e-08	2.41224e-06
FDPSP2	7q11.23	0.373784	4.61e-08	2.41629e-06
IFI27L2	14q32.12	-0.373756	4.62e-08	2.41629e-06
RANGRF	17p13.1	-0.373375	4.78e-08	2.48682e-06
JPT1	17q25.1	-0.373353	4.79e-08	2.48682e-06
ARHGEF17	11q13.4	0.37334	4.8e-08	2.48682e-06
TET3	2p13.1	0.373245	4.84e-08	2.50093e-06
SCNM1	1q21.3	-0.373143	4.88e-08	2.5119e-06
HELZ2	20q13.33	0.373134	4.89e-08	2.5119e-06
HINT2	9p13.3	-0.373066	4.92e-08	2.52023e-06
NRK	Xq22.3	0.372909	4.98e-08	2.54872e-06
MAP3K9	14q24.2	0.372839	5.02e-08	2.55773e-06
MPV17	2p23.3	-0.372789	5.04e-08	2.56223e-06
NSMCE1	16p12.1	-0.372496	5.17e-08	2.62248e-06
LRCH1	13q14.13-q14.2	0.372184	5.32e-08	2.68866e-06
ZNF106	15q15.1	0.371967	5.42e-08	2.73349e-06
KMT2A	11q23.3	0.37179	5.5e-08	2.76928e-06
OST4	2p23.3	-0.371747	5.52e-08	2.77239e-06
TOMM6	6p21.1	-0.371683	5.56e-08	2.7806e-06
DCTPP1	16p11.2	-0.371228	5.78e-08	2.88694e-06
NME2	17q21.33	-0.371029	5.89e-08	2.93042e-06
GEMIN2	14q21.1	-0.370876	5.97e-08	2.96218e-06
MEGF8	19q13.2	0.370424	6.21e-08	3.07072e-06
WWC3	Xp22.2	0.370408	6.22e-08	3.07072e-06
MEA1	6p21.1	-0.370096	6.39e-08	3.13237e-06
MRPL54	19p13.3	-0.370047	6.42e-08	3.13237e-06
PHLDB1	11q23.3	0.370035	6.42e-08	3.13237e-06
RHNO1	12p13.33	-0.370031	6.43e-08	3.13237e-06
SDHAF2	11q12.2	-0.37001	6.44e-08	3.13237e-06
SRSF3	6p21.31-p21.2	-0.370004	6.44e-08	3.13237e-06
DAB2IP	9q33.2	0.369747	6.59e-08	3.19566e-06
PCNX1	14q24.2	0.369493	6.74e-08	3.25934e-06
COMMD1	2p15	-0.369397	6.79e-08	3.2785e-06
TLN2	15q22.2	0.369338	6.83e-08	3.28712e-06
COX6A1	12q24.31	-0.369205	6.91e-08	3.31719e-06
ISCA2	14q24.3	-0.369164	6.93e-08	3.32053e-06
KANK2	19p13.2	0.369136	6.95e-08	3.32053e-06
CACNA1H	16p13.3	0.369096	6.98e-08	3.32374e-06
NORAD	20q11.23	0.368952	7.06e-08	3.35724e-06
VDAC3	8p11.21	-0.368861	7.12e-08	3.37576e-06
SETD9	5q11.2	-0.36883	7.14e-08	3.37646e-06
RPP25L	9p13.3	-0.368784	7.17e-08	3.38154e-06
ITPK1-AS1	14q32.12	0.368708	7.22e-08	3.39562e-06
CIAO2B	16q22.1	-0.368638	7.26e-08	3.40003e-06
LTBP2	14q24.3	0.368636	7.26e-08	3.40003e-06
PRDM10	11q24.3	0.368509	7.34e-08	3.4295e-06
CCDC166	8q24.3	0.36831	7.47e-08	3.48113e-06
ZBTB40	1p36.12	0.368239	7.52e-08	3.49419e-06
CEP250	20q11.22	0.368162	7.57e-08	3.50906e-06
NDST2	10q22.2	0.368064	7.63e-08	3.51687e-06
KIAA1614	1q25.3	0.368053	7.64e-08	3.51687e-06
LAMTOR2	1q22	-0.368024	7.66e-08	3.51687e-06
RPP21	6p22.1	-0.367998	7.68e-08	3.51687e-06
MRPS18B	6p21.33	-0.367996	7.68e-08	3.51687e-06
UNC5B	10q22.1	0.367949	7.71e-08	3.5229e-06
C1ORF43	1q21.3	-0.367841	7.78e-08	3.54761e-06
BCL9L	11q23.3	0.367782	7.82e-08	3.55735e-06
TPCN2	11q13.3	0.367203	8.23e-08	3.73244e-06
MIER2	19p13.3	0.367107	8.3e-08	3.75473e-06
PSMA2	7p14.1	-0.367043	8.34e-08	3.76651e-06
INO80E	16p11.2	-0.3669	8.45e-08	3.80464e-06
TIMM10	11q12.1	-0.366799	8.52e-08	3.82887e-06
CETN3	5q14.3	-0.366716	8.58e-08	3.84734e-06
MRPS21	1q21.2	-0.36617	9e-08	4.02475e-06
THRAP3	1p34.3	0.366105	9.05e-08	4.02892e-06
METTL1	12q14.1	-0.366103	9.05e-08	4.02892e-06
NFAT5	16q22.1	0.365791	9.3e-08	4.12087e-06
GLI2	2q14.2	0.365788	9.3e-08	4.12087e-06
PFDN2	1q23.3	-0.365676	9.39e-08	4.15139e-06
SNU13	22q13.2	-0.365596	9.46e-08	4.17039e-06
NIN	14q22.1	0.365487	9.55e-08	4.20022e-06
ATOX1	5q33.1	-0.365412	9.61e-08	4.21786e-06
RAPGEF1	9q34.13	0.365199	9.79e-08	4.2724e-06
RPL21P44	4q12	0.365187	9.8e-08	4.2724e-06
DYRK1A	21q22.13	0.365183	9.8e-08	4.2724e-06
SMIM19	8p11.21	-0.365085	9.89e-08	4.29863e-06
TRANK1	3p22.2	0.365047	9.92e-08	4.30268e-06
ATXN7	3p14.1	0.364804	1.01e-07	4.38392e-06
LINC00852	3p25.3	0.364752	1.02e-07	4.39345e-06
TMEM9	1q32.1	-0.364349	1.05e-07	4.53859e-06
SNRPE	1q32.1	-0.364246	1.06e-07	4.56879e-06
CENPM	22q13.2	-0.364216	1.07e-07	4.56997e-06
MRPS35	12p11.22	-0.36383	1.1e-07	4.71009e-06
RBM12B	8q22.1	0.363813	1.1e-07	4.71009e-06
COX5B	2q11.2	-0.363762	1.11e-07	4.71981e-06
COX7A2L	2p21	-0.363567	1.13e-07	4.78881e-06
MCRIP2	16p13.3	-0.363387	1.14e-07	4.85264e-06
PDCD10	3q26.1	-0.363287	1.15e-07	4.88372e-06
HINT1	5q23.3	-0.363238	1.16e-07	4.89324e-06
TBCA	5q14.1	-0.363182	1.16e-07	4.9059e-06
HAGH	16p13.3	-0.363148	1.17e-07	4.90928e-06
LSM5	7p14.3	-0.362854	1.2e-07	5.0235e-06
MASP2	1p36.22	0.362758	1.21e-07	5.04837e-06
MROH1	8q24.3	0.362744	1.21e-07	5.04837e-06
RBM33	7q36.3	0.362656	1.22e-07	5.07564e-06
PTPRF	1p34.2	0.362413	1.24e-07	5.17067e-06
PCNX3	11q13.1	0.362361	1.25e-07	5.1741e-06
PCF11	11q14.1	0.362354	1.25e-07	5.1741e-06
NSL1	1q32.3	-0.362228	1.26e-07	5.21857e-06
DNHD1	11p15.4	0.362192	1.27e-07	5.22366e-06
ZNF618	9q32	0.362115	1.28e-07	5.24665e-06
HEG1	3q21.2	0.362044	1.28e-07	5.26709e-06
VAV2	9q34.2	0.36194	1.3e-07	5.30234e-06
GBF1	10q24.32	0.361822	1.31e-07	5.34458e-06
MRPS36	5q13.2	-0.361784	1.31e-07	5.35057e-06
CYTH3	7p22.1	0.361476	1.35e-07	5.481e-06
PPIA	7p13	-0.361306	1.37e-07	5.54908e-06
ZCCHC24	10q22.3	0.361176	1.38e-07	5.59891e-06
HNRNPC	14q11.2	-0.361105	1.39e-07	5.6208e-06
PSMD4	1q21.3	-0.361048	1.4e-07	5.63218e-06
SYNJ1	21q22.11	0.361031	1.4e-07	5.63218e-06
IRGQ	19q13.31	0.360913	1.41e-07	5.67708e-06
C6ORF226	6p21.1	-0.360816	1.43e-07	5.70662e-06
NUBP2	16p13.3	-0.360802	1.43e-07	5.70662e-06
CEMIP	15q25.1	0.360736	1.44e-07	5.72688e-06
ZFTA	11q13.1	0.360562	1.46e-07	5.80023e-06
TRPT1	11q13.1	-0.360501	1.46e-07	5.81792e-06
LCMT1	16p12.1	-0.360143	1.51e-07	5.98487e-06
MAMDC4	9q34.3	0.360049	1.52e-07	6.02049e-06
LRRC3	21q22.3	0.359948	1.54e-07	6.05937e-06
MEG3	14q32.2	0.359793	1.56e-07	6.12687e-06
TRAPPC1	17p13.1	-0.359749	1.56e-07	6.13053e-06
SYNE3	14q32.13	0.359737	1.56e-07	6.13053e-06
NDUFB5	3q26.33	-0.359707	1.57e-07	6.13316e-06
IFT43	14q24.3	-0.359617	1.58e-07	6.16743e-06
SLC35B1	17q21.33	-0.359577	1.58e-07	6.17554e-06
WDR4	21q22.3	0.359531	1.59e-07	6.18711e-06
COX4I1	16q24.1	-0.359325	1.62e-07	6.28325e-06
PRRC2C	1q24.3	0.359273	1.63e-07	6.29787e-06
C18ORF32	18q21.1	-0.35923	1.63e-07	6.30782e-06
ZNF275	Xq28	0.35918	1.64e-07	6.32176e-06
STOML2	9p13.3	-0.359104	1.65e-07	6.34923e-06
HIVEP3	1p34.2	0.358886	1.68e-07	6.45464e-06
UCKL1-AS1	20q13.33	0.358852	1.68e-07	6.46007e-06
MGA	15q15	0.358748	1.7e-07	6.50124e-06
KHNYN	14q12	0.358729	1.7e-07	6.50124e-06
USP34	2p15	0.35862	1.72e-07	6.54809e-06
ADI1	2p25.3	-0.358555	1.73e-07	6.57089e-06
SETD1B	12q24.31	0.358503	1.73e-07	6.58638e-06
SNRPB	20p13	-0.358213	1.78e-07	6.73327e-06
ABHD10	3q13.2	-0.358194	1.78e-07	6.73327e-06
PCA3	9q21.2	0.358165	1.79e-07	6.73612e-06
PEX11B	1q21.1	-0.358098	1.8e-07	6.76096e-06
PCSK7	11q23.3	0.35789	1.83e-07	6.86709e-06
TAF10	11p15.4	-0.357797	1.84e-07	6.9066e-06
LUZP1	1p36.12	0.357774	1.84e-07	6.9066e-06
UTP18	17q21.33	-0.357746	1.85e-07	6.90676e-06
DCHS1	11p15.4	0.357727	1.85e-07	6.90676e-06
CDK4	12q14.1	-0.357667	1.86e-07	6.92841e-06
INE1	Xp11.3	0.357538	1.88e-07	6.99004e-06
PLEKHM3	2q33.3	0.3575	1.89e-07	6.9989e-06
PLIN4	19p13.3	0.357386	1.91e-07	7.05239e-06
YAE1	7p14.1	-0.35733	1.92e-07	7.07193e-06
UQCC2	6p21.31	-0.357238	1.93e-07	7.11272e-06
ADCY9	16p13.3	0.356922	1.98e-07	7.29008e-06
CSMD2	1p35.1	0.356841	2e-07	7.32574e-06
CENPS	1p36.22	-0.356811	2e-07	7.32969e-06
C17ORF58	17q24.2	-0.356464	2.06e-07	7.53184e-06
NUDT5	10p14	-0.356437	2.06e-07	7.53406e-06
SDHAF4	6q13	-0.356397	2.07e-07	7.54472e-06
ARHGAP6	Xp22.2	0.356261	2.1e-07	7.6165e-06
ARHGAP31	3q13.32-q13.33	0.356106	2.12e-07	7.67849e-06
GMNN	6p22.3	-0.3561	2.12e-07	7.67849e-06
DGKD	2q37.1	0.356096	2.12e-07	7.67849e-06
ACIN1	14q11.2	0.356063	2.13e-07	7.6847e-06
FLNA	Xq28	0.356022	2.14e-07	7.69667e-06
ARID5B	10q21.2	0.355998	2.14e-07	7.69723e-06
NUTM2G	9q22.33	0.35576	2.18e-07	7.83754e-06
DRG1	22q12.2	-0.355723	2.19e-07	7.84649e-06
UBE2A	Xq24	-0.355497	2.23e-07	7.98112e-06
SPDYE5	7q11.23	0.355351	2.26e-07	8.06404e-06
COPRS	17q11.2	-0.355146	2.3e-07	8.18811e-06
PRINS	10p12.1	0.355089	2.31e-07	8.19204e-06
MRPS7	17q25.1	-0.355045	2.32e-07	8.19204e-06
SETX	9q34.13	0.35503	2.32e-07	8.19204e-06
CHCHD2	7p11.2	-0.355029	2.32e-07	8.19204e-06
SNRPD2	19q13.2-q13.3	-0.355027	2.32e-07	8.19204e-06
ARHGEF11	1q23.1	0.35495	2.34e-07	8.21809e-06
SCRIB	8q24.3	0.354945	2.34e-07	8.21809e-06
NAA38	17p13.1	-0.35469	2.39e-07	8.37856e-06
KRTCAP2	1q22	-0.354594	2.41e-07	8.43025e-06
DLC1	8p22	0.354528	2.42e-07	8.46137e-06
FIS1	7q22.1	-0.354506	2.43e-07	8.46137e-06
SNRNP27	2p13.3	-0.354463	2.43e-07	8.47596e-06
ITPRIP	10q25.1	0.354421	2.44e-07	8.48956e-06
JRK	8q24.3	0.354374	2.45e-07	8.50739e-06
RGPD4	2q12.3	0.354207	2.49e-07	8.59912e-06
MINAR1	15q25.1	0.354201	2.49e-07	8.59912e-06
UPF1	19p13.11	0.354107	2.51e-07	8.64775e-06
METTL26	16p13.3	-0.354089	2.51e-07	8.64775e-06
MSRB1	16p13.3	-0.354056	2.52e-07	8.64775e-06
C1D	2p14	-0.354045	2.52e-07	8.64775e-06
AP5B1	11q13.1	0.354024	2.53e-07	8.64775e-06
DYNLRB1	20q11.22	-0.353949	2.54e-07	8.68636e-06
EP300	22q13.2	0.353898	2.55e-07	8.70695e-06
PSMA1	11p15.2	-0.353821	2.57e-07	8.74693e-06
MBD5	2q23.2	0.35352	2.63e-07	8.9526e-06
UQCR10	22q12.2	-0.353492	2.64e-07	8.95735e-06
ARF5	7q32.1	-0.353353	2.67e-07	9.04496e-06
CPSF1	8q24.3	0.35331	2.68e-07	9.06092e-06
NUDT16L1	16p13.3	-0.353251	2.69e-07	9.08917e-06
METTL2A	17q23.2	-0.353213	2.7e-07	9.1019e-06
NDUFB4	3q13.33	-0.353074	2.73e-07	9.19094e-06
MAP4K5	14q22.1	0.352938	2.76e-07	9.27856e-06
MRPL11	11q13.2	-0.352871	2.78e-07	9.31325e-06
NDUFC1	4q31.1	-0.352783	2.8e-07	9.36527e-06
PPFIA1	11q13.3	0.352709	2.82e-07	9.3975e-06
COPS4	4q21.22	-0.352698	2.82e-07	9.3975e-06
CROCCP3	1p36.13	0.352672	2.83e-07	9.40161e-06
ANAPC10	4q31.21	-0.352515	2.86e-07	9.50753e-06
RANBP2	2q13	0.352273	2.92e-07	9.68299e-06
COMMD8	4p12	-0.352002	2.99e-07	9.88445e-06
PSMB1	6q27	-0.351974	2.99e-07	9.89005e-06
PXMP2	12q24.33	-0.351838	3.03e-07	9.98382e-06
ATP5PD	17q25.1	-0.351818	3.03e-07	9.98382e-06
MUC16	19p13.2	0.351744	3.05e-07	1.00274e-05
SELENOK	3p21.1	-0.351637	3.08e-07	1.0093e-05
MDN1	6q15	0.351623	3.08e-07	1.0093e-05
RXRA	9q34.2	0.351497	3.11e-07	1.01804e-05
DTX4	11q12.1	0.351401	3.14e-07	1.02436e-05
RPL38	17q25.1	-0.351334	3.16e-07	1.02821e-05
ZNF827	4q31.21-q31.22	0.351228	3.18e-07	1.03548e-05
AFAP1	4p16.1	0.351167	3.2e-07	1.03887e-05
CFAP410	21q22.3	0.351133	3.21e-07	1.03999e-05
CACNB2	10p12	0.351083	3.22e-07	1.04224e-05
BICD2	9q22.31	0.351061	3.23e-07	1.04224e-05
NBEAL2	3p21.31	0.351045	3.23e-07	1.04224e-05
KCNQ3	8q24.22	0.350958	3.25e-07	1.04757e-05
NDUFAF3	3p21.31	-0.350941	3.26e-07	1.04757e-05
MRPS24	7p13	-0.35057	3.36e-07	1.07818e-05
TPRKB	2p13.1	-0.350395	3.41e-07	1.09083e-05
SUFU	10q24.32	0.350387	3.41e-07	1.09083e-05
MMRN2	10q23.2	0.350312	3.43e-07	1.09402e-05
DLGAP4	20q11.23	0.35031	3.43e-07	1.09402e-05
COX6B1	19q13.12	-0.350235	3.45e-07	1.09896e-05
ZCCHC14	16q24.2	0.350095	3.49e-07	1.10982e-05
MAP3K5	6q23.3	0.349919	3.54e-07	1.1238e-05
COL6A1	21q22.3	0.349901	3.55e-07	1.1238e-05
TXNDC17	17p13.1	-0.349855	3.56e-07	1.12614e-05
LINC00467	1q32.3	-0.349802	3.58e-07	1.12756e-05
C12ORF60	12p12.3	-0.349799	3.58e-07	1.12756e-05
PFDN5	12q13.13	-0.349703	3.61e-07	1.13458e-05
COL6A3	2q37.3	0.349662	3.62e-07	1.13548e-05
CEP20	16p13.11	-0.349653	3.62e-07	1.13548e-05
TRRAP	7q22.1	0.349571	3.65e-07	1.14117e-05
ZNF335	20q13.12	0.349502	3.67e-07	1.14578e-05
MRPL18	6q25.3	-0.349289	3.73e-07	1.16398e-05
PDZRN3	3p13	0.349206	3.76e-07	1.16996e-05
YLPM1	14q24.3	0.349131	3.78e-07	1.17525e-05
PPP1R12C	19q13.42	0.349106	3.79e-07	1.17573e-05
COL7A1	3p21.31	0.34902	3.82e-07	1.18206e-05
DOK6	18q22.2	0.348954	3.84e-07	1.18611e-05
KAT6B	10q22.2	0.34893	3.84e-07	1.18611e-05
ATP5F1E	20q13.32	-0.348918	3.85e-07	1.18611e-05
SLC19A1	21q22.3	0.348858	3.87e-07	1.19005e-05
ZNF697	1p12	0.348831	3.87e-07	1.19067e-05
RRP8	11p15.4	-0.348713	3.91e-07	1.20029e-05
SH3PXD2B	5q35.1	0.348689	3.92e-07	1.20066e-05
AMER1	Xq11.2	0.348555	3.96e-07	1.21195e-05
TNKS2	10q23.32	0.348521	3.97e-07	1.21335e-05
NOD1	7p14.3	0.348476	3.99e-07	1.21406e-05
KRTCAP3	2p23.3	-0.348465	3.99e-07	1.21406e-05
MARVELD1	10q24.2	0.348454	4e-07	1.21406e-05
CALM2	2p21	-0.348414	4.01e-07	1.21606e-05
APBB2	4p14-p13	0.348131	4.1e-07	1.24252e-05
POLR2I	19q13.12	-0.347923	4.17e-07	1.26168e-05
EHD1	11q13.1	0.347891	4.18e-07	1.26199e-05
MLX	17q21.2	-0.347881	4.19e-07	1.26199e-05
MGST2	4q31.1	-0.347831	4.2e-07	1.26514e-05
EMC8	16q24.1	-0.347754	4.23e-07	1.27104e-05
SHANK3	22q13.33	0.347687	4.25e-07	1.27592e-05
CSNK1G2-AS1	19p13.3	0.347583	4.29e-07	1.2847e-05
SND1-IT1	7q32.1	0.34717	4.44e-07	1.3265e-05
POC1A	3p21.2	-0.347095	4.46e-07	1.33253e-05
MRPS14	1q25.1	-0.347018	4.49e-07	1.33696e-05
METTL23	17q25.2	-0.347015	4.49e-07	1.33696e-05
GPATCH8	17q21.31	0.346941	4.52e-07	1.34289e-05
INSR	19p13.2	0.346836	4.56e-07	1.35224e-05
TSFM	12q14.1	-0.346647	4.63e-07	1.37099e-05
DYNLL1	12q24.31	-0.346484	4.69e-07	1.38564e-05
HAUS1	18q21.1	-0.346477	4.69e-07	1.38564e-05
ZSWIM8	10q22.2	0.346388	4.73e-07	1.39112e-05
SNX29P2	16p11.2	0.346384	4.73e-07	1.39112e-05
PACS1	11q13.1-q13.2	0.346371	4.73e-07	1.39112e-05
COL6A4P2	3q22.1	0.346309	4.76e-07	1.39587e-05
PRKD2	19q13.32	0.346026	4.87e-07	1.42278e-05
RGPD6	2q13	0.346017	4.87e-07	1.42278e-05
TNS1	2q35	0.346016	4.87e-07	1.42278e-05
TRIAP1	12q24.31	-0.345904	4.92e-07	1.43353e-05
ZNF462	9q31.2	0.345791	4.96e-07	1.44439e-05
CISD2	4q24	-0.345769	4.97e-07	1.44475e-05
SSC5D	19q13.42	0.345709	4.99e-07	1.44961e-05
COL8A1	3q12.1	0.345647	5.02e-07	1.45243e-05
PRX	19q13.2	0.345647	5.02e-07	1.45243e-05
CCDC9	19q13.32	0.345573	5.05e-07	1.45889e-05
MARK2	11q13.1	0.345412	5.12e-07	1.47573e-05
UBE2E1	3p24.2	-0.345389	5.12e-07	1.47612e-05
TSHZ2	20q13.2	0.345324	5.15e-07	1.48162e-05
RC3H1	1q25.1	0.345302	5.16e-07	1.48202e-05
C11ORF1	11q23.1	-0.345135	5.23e-07	1.49984e-05
STAT2	12q13.3	0.345086	5.25e-07	1.50333e-05
TSEN15	1q25.3	-0.345069	5.26e-07	1.50333e-05
LINC00685	Xp22.33 and Yp11.32	0.34498	5.3e-07	1.5117e-05
ZBTB7A	19p13.3	0.344962	5.3e-07	1.5117e-05
GOLGA2	9q34.11	0.344736	5.4e-07	1.53718e-05
SUB1	5p13.3	-0.344695	5.42e-07	1.53999e-05
LINC00239	14q32.31	-0.344531	5.49e-07	1.55805e-05
L3MBTL1	20q13.12	0.344506	5.5e-07	1.55892e-05
C21ORF58	21q22.3	0.344402	5.55e-07	1.56762e-05
FBXW2	9q33.2	0.344399	5.55e-07	1.56762e-05
MRPL24	1q23.1	-0.344362	5.57e-07	1.56993e-05
ARGFXP2	17q11.2	0.344312	5.59e-07	1.57328e-05
MRC2	17q23.2	0.344299	5.6e-07	1.57328e-05
FOSL2	2p23.2	0.344099	5.69e-07	1.59633e-05
ODF3	11p15.5	0.343892	5.78e-07	1.62072e-05
ARHGAP32	11q24.3	0.343844	5.8e-07	1.62462e-05
ATP5MJ	14q32.33	-0.343635	5.9e-07	1.64958e-05
TSNAX	1q42.2	-0.343553	5.94e-07	1.65811e-05
ARHGEF15	17p13.1	0.343508	5.96e-07	1.66154e-05
SPDYE1	7p13	0.343473	5.98e-07	1.66383e-05
GRK2	11q13.2	0.343269	6.08e-07	1.68453e-05
MED21	12p11.23	-0.34326	6.08e-07	1.68453e-05
TMEM223	11q12.3	-0.343254	6.08e-07	1.68453e-05
ERAL1	17q11.2	-0.343245	6.09e-07	1.68453e-05
STAMBP	2p13.1	-0.34313	6.15e-07	1.69766e-05
SORBS1	10q24.1	0.343078	6.17e-07	1.70222e-05
COMMD9	11p13	-0.343055	6.18e-07	1.70229e-05
NT5C3B	17q21.2	-0.343041	6.19e-07	1.70229e-05
SLFNL1	1p34.2	0.342933	6.24e-07	1.71455e-05
VPS13D	1p36.22-p36.21	0.342691	6.37e-07	1.74558e-05
ZNF211	19q13.4	0.342592	6.42e-07	1.75622e-05
ANKRD39	2q11.2	-0.342579	6.42e-07	1.75622e-05
NUTF2	16q22.1	-0.342531	6.45e-07	1.76032e-05
TMEM183A	1q32.1	-0.34249	6.47e-07	1.7636e-05
DNPH1	6p21.1	-0.342357	6.54e-07	1.77987e-05
CINP	14q32.31	-0.34232	6.56e-07	1.78256e-05
KMT2E	7q22.3	0.342242	6.6e-07	1.79028e-05
BUD31	7q22.1	-0.34223	6.6e-07	1.79028e-05
RPS19BP1	22q13.1	-0.341868	6.8e-07	1.84011e-05
SEC61B	9q22.33	-0.341819	6.82e-07	1.84464e-05
RAD51C	17q22	-0.341761	6.86e-07	1.85048e-05
STUB1	16p13.3	-0.341612	6.94e-07	1.86995e-05
GTPBP8	3q13.2	-0.341513	6.99e-07	1.88205e-05
YEATS4	12q15	-0.341494	7e-07	1.88226e-05
ARHGAP35	19q13.32	0.341374	7.07e-07	1.89759e-05
TBC1D9B	5q35.3	0.341355	7.08e-07	1.89779e-05
CTNND1	11q12.1	0.340978	7.3e-07	1.95277e-05
LAMA5	20q13.33	0.340795	7.4e-07	1.97861e-05
NAXE	1q22	-0.34074	7.44e-07	1.98441e-05
TSTD1	1q23.3	-0.34061	7.51e-07	2.00228e-05
DOCK9	13q32.3	0.340495	7.58e-07	2.01774e-05
MRPL2	6p21.1	-0.340443	7.61e-07	2.02318e-05
ZNF696	8q24.3	0.340378	7.65e-07	2.03079e-05
STMP1	7q33	-0.340282	7.71e-07	2.04344e-05
GIT2	12q24.11	0.34025	7.73e-07	2.04585e-05
ATP5MF	7q22.1	-0.340188	7.77e-07	2.05306e-05
TOMM5	9p13.2	-0.340066	7.84e-07	2.06997e-05
SMCR5	17p11.2	0.339869	7.97e-07	2.09971e-05
RPL26L1	5q35.1	-0.339775	8.03e-07	2.11235e-05
RAD1	5p13.2	-0.339668	8.1e-07	2.12678e-05
AGAP6	10q11.23	0.339654	8.1e-07	2.12678e-05
MEF2A	15q26.3	0.33958	8.15e-07	2.13628e-05
OSTC	4q25	-0.339518	8.19e-07	2.14381e-05
ADCY7	16q12.1	0.339421	8.26e-07	2.15742e-05
TNRC6A	16p12.1	0.339378	8.28e-07	2.16175e-05
TOM1L2	17p11.2	0.339334	8.31e-07	2.16634e-05
KCNC3	19q13.33	0.339143	8.44e-07	2.19619e-05
TLCD1	17q11.2	-0.33909	8.47e-07	2.20171e-05
IL16	15q25.1	0.339068	8.49e-07	2.20171e-05
NUTM2A	10q23.2	0.339059	8.5e-07	2.20171e-05
MIF	22q11.23	-0.338997	8.54e-07	2.20952e-05
UQCR11	19p13.3	-0.338971	8.55e-07	2.21087e-05
WDR61	15q25.1	-0.338813	8.66e-07	2.23557e-05
LSM7	19p13.3	-0.338629	8.79e-07	2.26528e-05
KLF13	15q13.3	0.338429	8.93e-07	2.29805e-05
CELF1	11p11.2	0.338267	9.04e-07	2.32449e-05
SLIT2	4p15.31	0.33823	9.07e-07	2.32809e-05
STAB1	3p21.1	0.33821	9.08e-07	2.32845e-05
C12ORF57	12p13.31	-0.338181	9.1e-07	2.33008e-05
TJP1	15q13.1	0.338151	9.13e-07	2.33008e-05
EP400	12q24.33	0.33815	9.13e-07	2.33008e-05
BCL2L2	14q11.2	0.338057	9.19e-07	2.34405e-05
NR2C2	3p25.1	0.337996	9.24e-07	2.35207e-05
PCDHGB7	5q31.3	0.337813	9.37e-07	2.383e-05
DTD1	20p11.23	-0.337708	9.45e-07	2.3995e-05
KIF7	15q26.1	0.33765	9.49e-07	2.40715e-05
PCDHGA12	5q31.3	0.337618	9.52e-07	2.41007e-05
PCDHGA6	5q31	0.3375	9.6e-07	2.4293e-05
TMEM219	16p11.2	-0.337421	9.66e-07	2.44001e-05
ZFHX3	16q22.2-q22.3	0.337409	9.67e-07	2.44001e-05
NISCH	3p21.1	0.337078	9.93e-07	2.50088e-05
SMIM30	7q31.1	-0.337061	9.94e-07	2.50102e-05
SDHAF1	19q13.12	-0.336977	1.00074e-06	2.51424e-05
CNTF	11q12.1	0.336851	1.01064e-06	2.53574e-05
SARNP	12q13.2	-0.33681	1.01392e-06	2.54059e-05
ADAMTSL2	9q34.2	0.336759	1.01792e-06	2.54579e-05
PHF5A	22q13.2	-0.336743	1.01922e-06	2.54579e-05
AUTS2	7q11.22	0.336733	1.02004e-06	2.54579e-05
RUSC2	9p13.3	0.336679	1.0243e-06	2.55304e-05
FBXO4	5p13.1	-0.336651	1.02656e-06	2.55529e-05
RNASEK	17p13.1	-0.336613	1.02965e-06	2.55961e-05
DNAJC13	3q22.1	0.336588	1.03168e-06	2.56128e-05
BTBD19	1p34.1	0.336465	1.04163e-06	2.58258e-05
OBSCN	1q42.13	0.336365	1.04985e-06	2.59955e-05
C1ORF53	1q31.3	-0.336195	1.0639e-06	2.63078e-05
MIX23	3q21.1	-0.336179	1.06525e-06	2.63078e-05
JAG2	14q32.33	0.336133	1.06907e-06	2.63299e-05
RPS3A	4q31.3	-0.336103	1.07154e-06	2.63299e-05
CCDC9B	15q15.1	0.336096	1.07216e-06	2.63299e-05
SSR4	Xq28	-0.336088	1.07278e-06	2.63299e-05
PLCB3	11q13.1	0.336078	1.07365e-06	2.63299e-05
INO80D	2q33.3	0.336068	1.07452e-06	2.63299e-05
BACH1	21q21.3	0.335995	1.08062e-06	2.64449e-05
SPDYE6	7q22.1	0.335918	1.08712e-06	2.65697e-05
PTPN21	14q31.3	0.335836	1.09417e-06	2.67074e-05
SRP9	1q42.12	-0.335581	1.11609e-06	2.72073e-05
ECI1	16p13.3	-0.335502	1.12306e-06	2.73418e-05
AMPD2	1p13.3	0.335417	1.13052e-06	2.74828e-05
RPS6KA2	6q27	0.335403	1.13176e-06	2.74828e-05
IRGC	19q13.31	0.335351	1.1363e-06	2.75402e-05
SLC25A34	1p36.21	0.335343	1.13705e-06	2.75402e-05
SLC50A1	1q22	-0.335262	1.14422e-06	2.76783e-05
PSMD13	11p15.5	-0.335242	1.14606e-06	2.76807e-05
ZNF841	19q13.41	0.335228	1.14725e-06	2.76807e-05
NDUFB6	9p21.1	-0.335089	1.15973e-06	2.79462e-05
ITIH4	3p21.1	0.335033	1.16482e-06	2.80328e-05
PHLPP2	16q22.2	0.334956	1.1718e-06	2.81651e-05
AGAP4	10q11.22	0.334801	1.18604e-06	2.84512e-05
PDCD11	10q24.33	0.334794	1.18672e-06	2.84512e-05
KIRREL1	1q23.1	0.33477	1.18891e-06	2.84582e-05
IL17REL	22q13.33	0.334758	1.19003e-06	2.84582e-05
CDKN2AIPNL	5q31.1	-0.334705	1.19493e-06	2.85261e-05
FTX	Xq13.2	0.334695	1.1959e-06	2.85261e-05
MEF2D	1q22	0.334534	1.21097e-06	2.88362e-05
NOP10	15q14	-0.334518	1.2125e-06	2.88362e-05
LOC93429	19q13.32	0.334506	1.21361e-06	2.88362e-05
MPC2	1q24.2	-0.334491	1.21501e-06	2.88362e-05
LARP1	5q33.2	0.334447	1.2192e-06	2.88993e-05
NKTR	3p22.1	0.334274	1.23568e-06	2.92533e-05
MTF1	1p34.3	0.334225	1.24037e-06	2.92975e-05
ZNF707	8q24.3	0.334222	1.24066e-06	2.92975e-05
TAOK2	16p11.2	0.333972	1.26493e-06	2.98206e-05
PRPSAP2	17p11.2	-0.333952	1.26697e-06	2.98206e-05
C22ORF46	22q13.2	0.333946	1.26755e-06	2.98206e-05
SNRPB2	20p12.1	-0.333922	1.26988e-06	2.98382e-05
NDUFS3	11p11.2	-0.333847	1.27732e-06	2.99757e-05
PSMA7	20q13.33	-0.333808	1.28113e-06	3.00278e-05
GON4L	1q22	0.333752	1.28672e-06	3.01214e-05
TNNT2	1q32.1	0.333484	1.31375e-06	3.0716e-05
UBL5	19p13.2	-0.33344	1.31818e-06	3.0754e-05
VCL	10q22.2	0.333436	1.31863e-06	3.0754e-05
C1QTNF1	17q25.3	0.333369	1.32544e-06	3.08232e-05
CCNB1	5q13.2	-0.333368	1.32559e-06	3.08232e-05
ZKSCAN1	7q22.1	0.333359	1.3265e-06	3.08232e-05
HEATR5A	14q12	0.333219	1.34099e-06	3.11215e-05
MYH7B	20q11.22	0.333155	1.3476e-06	3.12017e-05
DTX2P1-UPK3BP1-PMS2P11	7q11.23	0.333154	1.34775e-06	3.12017e-05
PTGFRN	1p13.1	0.333137	1.34945e-06	3.12027e-05
FKBP1AP1	19q13.43	0.332959	1.36822e-06	3.1598e-05
C1QBP	17p13.2	-0.332831	1.38174e-06	3.18712e-05
GTF2A2	15q22.2	-0.332706	1.39521e-06	3.21426e-05
ARHGAP23	17q12	0.332636	1.40271e-06	3.22761e-05
KMT2C	7q36.1	0.332616	1.40495e-06	3.22883e-05
DIP2C	10p15.3	0.33237	1.4318e-06	3.28653e-05
CACTIN	19p13.3	0.332338	1.4354e-06	3.29078e-05
UBE2N	12q22	-0.33227	1.44294e-06	3.30231e-05
WDFY4	10q11.23	0.332261	1.44393e-06	3.30231e-05
CRY2	11p11.2	0.332245	1.44574e-06	3.30245e-05
PRRC2B	9q34.13	0.332189	1.45201e-06	3.31277e-05
BOLA2	16p11.2	-0.332013	1.47182e-06	3.35391e-05
COX7C	5q14.3	-0.331905	1.4841e-06	3.37272e-05
C17ORF49	17p13.1	-0.331897	1.48495e-06	3.37272e-05
NTN5	19q13.33	0.331893	1.48544e-06	3.37272e-05
AP1S1	7q22.1	-0.331741	1.50297e-06	3.40841e-05
NDUFS5	1p34.3	-0.331661	1.51222e-06	3.41881e-05
TBC1D12	10q23.33	0.331627	1.51618e-06	3.41881e-05
TXN2	22q12.3	-0.331626	1.51636e-06	3.41881e-05
ARHGEF12	11q23.3	0.331609	1.51825e-06	3.41881e-05
NIT2	3q12.2	-0.331609	1.51825e-06	3.41881e-05
ZNFX1	20q13.13	0.331608	1.51843e-06	3.41881e-05
NFATC2	20q13.2	0.331532	1.52725e-06	3.43149e-05
METTL9	16p12.2	-0.331522	1.52847e-06	3.43149e-05
SOWAHC	2q13	0.331513	1.52951e-06	3.43149e-05
PTMAP11	9q22.33	0.331295	1.55536e-06	3.48533e-05
IGDCC4	15q22.31	0.331269	1.55845e-06	3.48812e-05
PKD2	4q22.1	0.331243	1.56164e-06	3.48936e-05
CCDC59	12q21.31	-0.331234	1.5627e-06	3.48936e-05
MYO5A	15q21.2	0.33111	1.57767e-06	3.51862e-05
SUPT4H1	17q22	-0.331086	1.58054e-06	3.52085e-05
MRPL36	5p15.33	-0.331008	1.59007e-06	3.53791e-05
WTIP	19q13.11	0.330943	1.59803e-06	3.55142e-05
ZC3H12B	Xq11.2-q12	0.330907	1.60238e-06	3.55691e-05
TIMM9	14q23.1	-0.330878	1.60602e-06	3.55783e-05
PCDHGB3	5q31	0.330873	1.60657e-06	3.55783e-05
PVRIG	7q22.1	0.330817	1.6135e-06	3.569e-05
LINC02908	9q34.3	0.330676	1.63102e-06	3.60353e-05
TMEM132E	17q12	0.330638	1.63578e-06	3.60982e-05
SPTAN1	9q34.11	0.330529	1.64955e-06	3.63595e-05
EIF4EBP3	5q31.3	-0.330235	1.68713e-06	3.713e-05
PDGFRA	4q12	0.330208	1.69057e-06	3.713e-05
FRY	13q13.1	0.330188	1.69325e-06	3.713e-05
ANP32A-IT1	15q23	0.330177	1.69459e-06	3.713e-05
MAST2	1p34.1	0.330176	1.69478e-06	3.713e-05
SMG6	17p13.3	0.330164	1.69631e-06	3.713e-05
SPRN	10q26.3	0.330033	1.71347e-06	3.74621e-05
IFFO1	12p13.31	0.329976	1.72085e-06	3.75473e-05
ASAP3	1p36.12	0.32997	1.72163e-06	3.75473e-05
SHISA7	19q13.42	0.32995	1.72436e-06	3.75473e-05
SPTBN2	11q13.2	0.329942	1.72533e-06	3.75473e-05
COX8A	11q13.1	-0.329761	1.74947e-06	3.80288e-05
ATP6V0C	16p13.3	-0.329586	1.77293e-06	3.84945e-05
KIF26B	1q44	0.329444	1.79225e-06	3.88691e-05
SOX10	22q13.1	0.329403	1.79789e-06	3.89289e-05
KRT10	17q21.2	-0.329394	1.79913e-06	3.89289e-05
COL4A2	13q34	0.329363	1.8034e-06	3.89765e-05
MMAB	12q24.11	-0.329322	1.8091e-06	3.90551e-05
ADH5	4q23	-0.329214	1.82405e-06	3.93328e-05
ARPC3	12q24.11	-0.329136	1.83498e-06	3.95233e-05
CCDC12	3p21.31	-0.328858	1.87425e-06	4.03232e-05
PCGF1	2p13.1	-0.32884	1.87679e-06	4.03317e-05
KRTAP5-8	11q13.4	0.328783	1.88491e-06	4.04602e-05
ZFYVE26	14q24.1	0.328756	1.88885e-06	4.04986e-05
SYTL5	Xp11.4	0.328658	1.90298e-06	4.07552e-05
AKR7L	1p36.13	0.328401	1.94055e-06	4.15127e-05
TXNDC9	2q11.2	-0.328224	1.96687e-06	4.20185e-05
CCND2	12p13.32	0.328199	1.97065e-06	4.20185e-05
PHF2	9q22.31	0.328197	1.97087e-06	4.20185e-05
TNS2	12q13.13	0.328086	1.98754e-06	4.23261e-05
SHANK2	11q13.3-q13.4	0.328011	1.99895e-06	4.25211e-05
COA5	2q11.2	-0.327974	2.00457e-06	4.25926e-05
RASGRF2	5q14.1	0.327905	2.01517e-06	4.27696e-05
BTF3	5q13.2	-0.327853	2.0231e-06	4.28897e-05
ZNHIT1	7q22.1	-0.327643	2.05557e-06	4.35292e-05
OCIAD2	4p11	-0.327619	2.05926e-06	4.35584e-05
EAPP	14q13.1	-0.327554	2.06944e-06	4.3715e-05
XYLT1	16p12.3	0.327542	2.0713e-06	4.3715e-05
ZNF142	2q35	0.327489	2.07967e-06	4.38426e-05
MRPL52	14q11.2	-0.327438	2.08784e-06	4.39315e-05
BLVRB	19q13.2	-0.327433	2.08854e-06	4.39315e-05
CALD1	7q33	0.327409	2.09229e-06	4.39567e-05
NDUFA12	12q22	-0.327396	2.0944e-06	4.39567e-05
STX8	17p13.1	-0.327355	2.10097e-06	4.40458e-05
KRTAP5-9	11q13.4	0.327335	2.10418e-06	4.40641e-05
MRPL22	5q33.2	-0.327268	2.1149e-06	4.42151e-05
CBY1	22q13.1	-0.32726	2.11608e-06	4.42151e-05
ASH1L	1q22	0.327198	2.12605e-06	4.43743e-05
ANAPC11	17q25.3	-0.327139	2.13559e-06	4.45242e-05
MLLT6	17q12	0.327099	2.14215e-06	4.46117e-05
KDR	4q12	0.327058	2.14877e-06	4.47002e-05
COL1A1	17q21.33	0.327015	2.15576e-06	4.4796e-05
CRIPT	2p21	-0.32699	2.15986e-06	4.48319e-05
MRPL45	17q12	-0.3269	2.17464e-06	4.50892e-05
TRMT112	11q13.1	-0.326852	2.18244e-06	4.51626e-05
ZNF514	2q11.1	0.326841	2.18439e-06	4.51626e-05
MLLT1	19p13.3	0.326835	2.18536e-06	4.51626e-05
HIC1	17p13.3	0.326808	2.18977e-06	4.5204e-05
ARHGAP30	1q23.3	0.326783	2.19393e-06	4.52405e-05
GPX4	19p13.3	-0.326725	2.20351e-06	4.53885e-05
PPP1R35	7q22.1	-0.326708	2.20647e-06	4.53998e-05
OXLD1	17q25.3	-0.326682	2.21066e-06	4.54366e-05
NID2	14q22.1	0.326625	2.22031e-06	4.55853e-05
NPIPB5	16p12.2	0.326604	2.22379e-06	4.5607e-05
JPH2	20q13.12	0.326514	2.23899e-06	4.58689e-05
TRUB2	9q34.11	-0.326493	2.24249e-06	4.58908e-05
AGAP11	10q23.2	0.32642	2.25502e-06	4.60972e-05
MAP1A	15q15.3	0.326365	2.26437e-06	4.62383e-05
AGA	4q34.3	-0.326301	2.27526e-06	4.64104e-05
CYSTM1	5q31.3	-0.326158	2.30001e-06	4.68646e-05
NPRL2	3p21.31	-0.326105	2.30926e-06	4.70023e-05
UQCRQ	5q31.1	-0.325932	2.33957e-06	4.7568e-05
NOTCH1	9q34.3	0.325869	2.35066e-06	4.77418e-05
KDM4B	19p13.3	0.325852	2.35369e-06	4.77521e-05
TBCB	19q13.12	-0.325694	2.3819e-06	4.82725e-05
AHSA2P	2p15	0.325658	2.38827e-06	4.83497e-05
KRTAP5-7	11q13.4	0.325331	2.44793e-06	4.948e-05
ZNF611	19q13.41	0.325323	2.44935e-06	4.948e-05
ENG	9q34.11	0.325253	2.46218e-06	4.9686e-05
TECPR1	7q21.3	0.325163	2.47893e-06	4.99394e-05
TIMM8B	11q23.1	-0.325157	2.48003e-06	4.99394e-05
GCA	2q24.2	-0.325057	2.49884e-06	5.02644e-05
ATP23	12q14.1	-0.324832	2.54137e-06	5.10655e-05
SPTA1	1q23.1	0.324723	2.56239e-06	5.14332e-05
AP3D1	19p13.3	0.324658	2.57486e-06	5.16285e-05
SPOP	17q21.33	-0.324583	2.58946e-06	5.18662e-05
UQCC3	11q12.3	-0.324568	2.59233e-06	5.18686e-05
FBXO8	4q34.1	-0.32439	2.62704e-06	5.25075e-05
ZFP36L2	2p21	0.324325	2.63988e-06	5.27083e-05
FAM162A	3q21.1	-0.324293	2.64632e-06	5.2781e-05
SDHC	1q23.3	-0.324263	2.65219e-06	5.28422e-05
TANC1	2q24.2	0.324191	2.66662e-06	5.30737e-05
COL14A1	8q24.12	0.324167	2.67135e-06	5.31118e-05
FUNDC2	Xq28	-0.323932	2.71878e-06	5.39978e-05
CEP85L	6q22.31	0.323903	2.7248e-06	5.40604e-05
PRDM6	5q23.2	0.323873	2.73081e-06	5.41228e-05
ADAMTS10	19p13.2	0.323783	2.74932e-06	5.44324e-05
COX11	17q22	-0.323765	2.75297e-06	5.44476e-05
HIPK1	1p13.2	0.323566	2.79435e-06	5.52082e-05
SGK2	20q13.12	0.323551	2.79744e-06	5.52114e-05
HUWE1	Xp11.22	0.323479	2.81262e-06	5.5453e-05
CDK5	7q36.1	-0.323448	2.81915e-06	5.55238e-05
TNKS1BP1	11q12.1	0.323396	2.83007e-06	5.56807e-05
PEAK3	19p13.3	0.323321	2.84605e-06	5.58549e-05
LYSMD1	1q21.3	-0.323301	2.85014e-06	5.58549e-05
FASTKD3	5p15.31	-0.3233	2.85045e-06	5.58549e-05
PRICKLE2	3p14.1	0.323298	2.85077e-06	5.58549e-05
DERA	12p12.3	-0.323264	2.85801e-06	5.59387e-05
SLC12A4	16q22.1	0.323244	2.86243e-06	5.59672e-05
RRP1	21q22.3	0.323202	2.87129e-06	5.60304e-05
ARHGAP39	8q24.3	0.323201	2.87161e-06	5.60304e-05
LATS2	13q12.11	0.323117	2.88972e-06	5.63257e-05
ZNF638	2p13.3-p13.2	0.32307	2.89973e-06	5.64624e-05
TEP1	14q11.2	0.323055	2.90314e-06	5.64705e-05
TAF9	5q13.2	-0.323022	2.91019e-06	5.65286e-05
PIGC	1q24.3	-0.323013	2.91211e-06	5.65286e-05
TNXB	6p21.33-p21.32	0.322709	2.97898e-06	5.77672e-05
SHE	1q21.3	0.322617	2.99939e-06	5.81032e-05
BANF1	11q13.1	-0.322558	3.01263e-06	5.82998e-05
TMEM251	14q32.12	-0.322503	3.02493e-06	5.84179e-05
AJUBA	14q11.2	0.322503	3.02493e-06	5.84179e-05
ZNF366	5q13.1	0.322442	3.03875e-06	5.86248e-05
RPL32P3	3q21.3	0.322384	3.05201e-06	5.87993e-05
JUN	1p32.1	0.322375	3.05402e-06	5.87993e-05
KIF21B	1q32.1	0.322171	3.10073e-06	5.96376e-05
JTB	1q21.3	-0.322078	3.12227e-06	5.99364e-05
COPZ1	12q13.13	-0.322076	3.12262e-06	5.99364e-05
GOLGA6L5P	15q25.2	0.321999	3.14051e-06	6.02186e-05
USP24	1p32.3	0.321781	3.19197e-06	6.11433e-05
RALGAPA2	20p11.23	0.32168	3.21588e-06	6.15155e-05
BRD3	9q34.2	0.321664	3.21977e-06	6.15155e-05
DNM3	1q24.3	0.321658	3.22118e-06	6.15155e-05
SAP18	13q12.11	-0.32158	3.23997e-06	6.18116e-05
CEP170B	14q32.33	0.321485	3.26279e-06	6.21842e-05
COL27A1	9q32	0.321326	3.30165e-06	6.28614e-05
COX16	14q24.2	-0.321178	3.33803e-06	6.34899e-05
NEK9	14q24.3	0.321122	3.35195e-06	6.36905e-05
NENF	1q32.3	-0.321071	3.36446e-06	6.38275e-05
HIC2	22q11.21	0.321065	3.36593e-06	6.38275e-05
KRTAP5-10	11q13.4	0.321021	3.37715e-06	6.3976e-05
KCTD4	13q14.12-q14.13	0.321005	3.38101e-06	6.39848e-05
PGP	16p13.3	-0.32094	3.3974e-06	6.41653e-05
NOL11	17q24.2	-0.320935	3.39851e-06	6.41653e-05
NDUFB1	14q31.3	-0.320927	3.40075e-06	6.41653e-05
UNC50	2q11.2	-0.320898	3.40783e-06	6.42346e-05
NDUFA7	19p13.2	-0.32088	3.41246e-06	6.42578e-05
PTPN14	1q32.3-q41	0.320742	3.44758e-06	6.48543e-05
TUBGCP6	22q13.33	0.320584	3.48815e-06	6.55522e-05
SEPTIN8	5q31.1	0.320562	3.49387e-06	6.55944e-05
ADAM23	2q33.3	0.32054	3.49952e-06	6.56351e-05
SMCR8	17p11.2	0.320476	3.51609e-06	6.58804e-05
CENPQ	6p12.3	-0.320414	3.53226e-06	6.60667e-05
MRPL16	11q12.1	-0.320411	3.53303e-06	6.60667e-05
TXLNA	1p35.2	0.320337	3.55238e-06	6.63627e-05
FAHD2A	2q11.1	-0.320281	3.56715e-06	6.65727e-05
MED11	17p13.2	-0.320263	3.57183e-06	6.65942e-05
CCT4	2p15	-0.320235	3.57925e-06	6.66442e-05
TTBK2	15q15.2	0.320216	3.58433e-06	6.66442e-05
POLR2L	11p15.5	-0.320213	3.58511e-06	6.66442e-05
COL1A2	7q21.3	0.32016	3.59923e-06	6.68408e-05
NDUFA6	22q13.2	-0.320129	3.60749e-06	6.6899e-05
MAU2	19p13.11	0.320121	3.60946e-06	6.6899e-05
AXIN2	17q24.1	0.319914	3.66501e-06	6.78619e-05
PTPRS	19p13.3	0.319886	3.67261e-06	6.79139e-05
CELSR1	22q13.31	0.319877	3.67501e-06	6.79139e-05
NMRAL1	16p13.3	-0.319832	3.68745e-06	6.80771e-05
HMGN2	1p36.11	-0.319737	3.71327e-06	6.84273e-05
UBR5	8q22.3	0.319735	3.71367e-06	6.84273e-05
PRELID3B	20q13.32	-0.319721	3.71772e-06	6.8435e-05
CHMP5	9p13.3	-0.319614	3.747e-06	6.89068e-05
LILRA1	19q13.42	0.319482	3.78384e-06	6.94955e-05
FOXJ3	1p34.2	0.319472	3.78638e-06	6.94955e-05
HIVEP1	6p24.1	0.319422	3.80042e-06	6.96854e-05
MTFP1	22q12.2	-0.319339	3.82365e-06	7.00434e-05
GOLGA2P7	15q25.2	0.319249	3.84912e-06	7.04414e-05
SEC31B	10q24.31	0.319215	3.85876e-06	7.05495e-05
ZNF205-AS1	16p13.3	-0.319134	3.88191e-06	7.09041e-05
ARPC4	3p25.3	-0.319102	3.89121e-06	7.10051e-05
SELENON	1p36.11	0.319053	3.90519e-06	7.11692e-05
CSNK2B	6p21.33	-0.319044	3.90774e-06	7.11692e-05
TMEM186	16p13.2	-0.319005	3.9188e-06	7.12265e-05
PSMD10	Xq22.3	-0.319004	3.91923e-06	7.12265e-05
ZNF592	15q25.3	0.318994	3.92221e-06	7.12265e-05
SIVA1	14q32.33	-0.318937	3.93844e-06	7.14381e-05
SYNM	15q26.3	0.318927	3.94144e-06	7.14381e-05
ZSCAN29	15q15.3	0.318802	3.97801e-06	7.20317e-05
ACOT13	6p22.3	-0.318762	3.98969e-06	7.21739e-05
ZMAT5	22q12.2	-0.318747	3.99402e-06	7.21832e-05
ENOPH1	4q21.22	-0.318694	4.00967e-06	7.23965e-05
UBE2I	16p13.3	-0.318661	4.01925e-06	7.25003e-05
TCF20	22q13.2	0.318482	4.07238e-06	7.33884e-05
ZBTB21	21q22.3	0.318414	4.09275e-06	7.36007e-05
EIF5A	17p13.1	-0.318405	4.09542e-06	7.36007e-05
TECTA	11q23.3	0.318404	4.09586e-06	7.36007e-05
BTBD18	11q12.1	0.318292	4.12976e-06	7.41391e-05
GARRE1	19q13.11	0.3182	4.15757e-06	7.45675e-05
ADGRF5	6p12.3	0.318176	4.16482e-06	7.46239e-05
TRIM78P	11p15	0.318164	4.16862e-06	7.46239e-05
NPIPB3	16p12.2	0.317989	4.22252e-06	7.5517e-05
GADD45GIP1	19p13.13	-0.317924	4.24268e-06	7.57937e-05
ROR1	1p31.3	0.317909	4.24728e-06	7.57937e-05
PHF21A	11p11.2	0.3179	4.25004e-06	7.57937e-05
AHDC1	1p36.11-p35.3	0.317885	4.25464e-06	7.58042e-05
TPO	2p25.3	0.317826	4.27309e-06	7.6061e-05
COL8A2	1p34.3	0.317684	4.31773e-06	7.67831e-05
ZNF587	19q13.43	0.31764	4.33176e-06	7.69127e-05
ETS2	21q22.2	0.317636	4.33317e-06	7.69127e-05
PRDX4	Xp22.11	-0.317602	4.34396e-06	7.70318e-05
MED19	11q12.1	-0.317531	4.36656e-06	7.73599e-05
SURF1	9q34.2	-0.317497	4.37744e-06	7.74798e-05
APRT	16q24.3	-0.317464	4.38782e-06	7.75859e-05
FKBPL	6p21.32	-0.317452	4.39165e-06	7.75859e-05
EMILIN1	2p23.3	0.317415	4.40354e-06	7.77231e-05
DYNC1LI2	16q22.1	0.317284	4.44609e-06	7.84007e-05
MSRB2	10p12.2	-0.317206	4.47161e-06	7.87772e-05
GNG5	1p22.3	-0.317188	4.47737e-06	7.88051e-05
MROH7	1p32.3	0.317151	4.48951e-06	7.89452e-05
COPS6	7q22.1	-0.317105	4.50457e-06	7.91361e-05
ZNF445	3p21.31	0.316945	4.55738e-06	7.99495e-05
LSM6	4q31.22	-0.31694	4.55934e-06	7.99495e-05
C4ORF36	4q21.3	-0.316886	4.57729e-06	8.00634e-05
PREX1	20q13.13	0.316883	4.57807e-06	8.00634e-05
POLR1A	2p11.2	0.316882	4.57857e-06	8.00634e-05
SRRM2	16p13.3	0.316841	4.59241e-06	8.0078e-05
PNN	14q21.1	0.316839	4.59291e-06	8.0078e-05
AGO1	1p34.3	0.31683	4.59588e-06	8.0078e-05
B9D1	17p11.2	-0.316829	4.59638e-06	8.0078e-05
SMIM4	3p21.1	-0.31677	4.61625e-06	8.035e-05
ANKRD17	4q13.3	0.316736	4.62771e-06	8.04752e-05
SPATA13	13q12.12	0.316672	4.64921e-06	8.07747e-05
LYRM4	6p25.1	-0.316657	4.65422e-06	8.07874e-05
ZNF91	19p12	0.316585	4.67887e-06	8.11405e-05
YARS2	12p11.21	-0.316572	4.68341e-06	8.11446e-05
CELSR2	1p13.3	0.31645	4.72496e-06	8.17895e-05
NODAL	10q22.1	0.316436	4.72989e-06	8.17998e-05
FLNB	3p14.3	0.316419	4.73566e-06	8.18245e-05
C1QTNF7	4p15.32	0.316405	4.74076e-06	8.18377e-05
CAPN3	15q15.1	0.316391	4.74536e-06	8.18422e-05
BRIX1	5p13.2	-0.316368	4.75354e-06	8.19085e-05
BET1	7q21.3	-0.316346	4.76122e-06	8.1966e-05
MED18	1p35.3	-0.316204	4.81067e-06	8.27418e-05
C19ORF71	19p13.3	0.316181	4.81844e-06	8.28e-05
MZT2B	2q21.1	-0.316156	4.82726e-06	8.28761e-05
SIRPA	20p13	0.31608	4.85434e-06	8.32652e-05
SEC11C	18q21.32	-0.316028	4.87265e-06	8.34455e-05
AGTRAP	1p36.22	-0.316025	4.8737e-06	8.34455e-05
HSPA7	1q23.3	0.315995	4.88419e-06	8.35493e-05
ZC3H7B	22q13.2	0.315966	4.8947e-06	8.36533e-05
C1ORF131	1q42.2	-0.315881	4.92479e-06	8.40913e-05
ATF7	12q13.13	0.315771	4.96464e-06	8.46951e-05
ATG10	5q14.1-q14.2	-0.31562	5.01933e-06	8.55194e-05
NKD1	16q12.1	0.315613	5.02202e-06	8.55194e-05
MYO15B	17q25.1	0.315503	5.06208e-06	8.61238e-05
RNF169	11q13.4	0.315472	5.07373e-06	8.61777e-05
CNOT6	5q35.3	0.315462	5.07731e-06	8.61777e-05
SFXN3	10q24.31	0.315457	5.07895e-06	8.61777e-05
EMC4	15q14	-0.315375	5.10956e-06	8.66064e-05
DUSP11	2p13.1	-0.315364	5.1134e-06	8.66064e-05
JAGN1	3p25.3	-0.315203	5.17352e-06	8.75462e-05
PFDN6	6p21.32	-0.315187	5.17963e-06	8.7571e-05
PMS2P9	7q11.23	0.315144	5.19569e-06	8.7764e-05
ZSCAN20	1p35.1	0.31508	5.21999e-06	8.80956e-05
CCDC71	3p21.31	-0.315001	5.25005e-06	8.85236e-05
SBNO2	19p13.3	0.314897	5.28956e-06	8.91103e-05
SNF8	17q21.32	-0.314828	5.31625e-06	8.948e-05
RIC1	9p24.1	0.314798	5.32765e-06	8.956e-05
RPS15A	16p12.3	-0.314791	5.3305e-06	8.956e-05
CROCC	1p36.13	0.314744	5.34879e-06	8.97874e-05
GRM6	5q35.3	0.314716	5.35964e-06	8.98895e-05
AP4E1	15q21.2	0.314687	5.37059e-06	8.99932e-05
MRPL23	11p15.5	-0.314609	5.40114e-06	9.04247e-05
GPC1	2q37.3	0.314572	5.4156e-06	9.05865e-05
NPTX1	17q25.3	0.314525	5.43417e-06	9.07239e-05
ZCCHC2	18q21.33	0.314516	5.43766e-06	9.07239e-05
NLGN2	17p13.1	0.314515	5.43824e-06	9.07239e-05
TINCR	19p13.3	0.314495	5.44581e-06	9.07285e-05
MRPL38	17q25.1	-0.314489	5.44814e-06	9.07285e-05
BAZ2A	12q13.3	0.314442	5.46681e-06	9.09592e-05
MAFK	7p22.3	0.314401	5.4832e-06	9.11516e-05
MVB12B	9q33.3	0.314365	5.49729e-06	9.13053e-05
TFB2M	1q44	-0.314351	5.50316e-06	9.13225e-05
SERF1A	5q13.2	-0.314308	5.52025e-06	9.15255e-05
FAU	11q13.1	-0.314269	5.53561e-06	9.16996e-05
KCNJ14	19q13.33	0.314226	5.55279e-06	9.18897e-05
SNHG9	16p13.3	-0.314206	5.5611e-06	9.18897e-05
SSR4P1	21q22.3	0.314204	5.56169e-06	9.18897e-05
DDX3X	Xp11.4	0.314185	5.56942e-06	9.19369e-05
ROCK1	18q11.1	0.314116	5.59745e-06	9.23188e-05
PPM1F	22q11.22	0.314101	5.60343e-06	9.23367e-05
ZBTB4	17p13.1	0.314087	5.60882e-06	9.23449e-05
SLC25A5	Xq24	-0.314022	5.63523e-06	9.26988e-05
LMTK2	7q21.3	0.313991	5.64788e-06	9.27932e-05
TMEM134	11q13.2	-0.313978	5.65331e-06	9.27932e-05
TALDO1	11p15.5	-0.313972	5.65572e-06	9.27932e-05
ARL6IP1	16p12.3	-0.31392	5.67689e-06	9.30596e-05
MRPS18A	6p21.1	-0.313894	5.6878e-06	9.31563e-05
KCNIP2	10q24.32	0.313882	5.69266e-06	9.31563e-05
SNRPD1	18q11.2	-0.313838	5.71091e-06	9.3313e-05
BEAN1	16q21	0.313835	5.71213e-06	9.3313e-05
IGF2BP2-AS1	3q27.2	0.313762	5.74211e-06	9.37216e-05
TULP4	6q25.3	0.313733	5.75433e-06	9.38398e-05
PTPMT1	11p11.2	-0.313718	5.76047e-06	9.38588e-05
SYT6	1p13.2	0.313685	5.77436e-06	9.4004e-05
COL5A1	9q34.3	0.313656	5.78633e-06	9.40566e-05
PPP6R1	19q13.42	0.313653	5.78756e-06	9.40566e-05
SRP19	5q22.2	-0.31364	5.79312e-06	9.40658e-05
C19ORF53	19p13.13	-0.3136	5.80981e-06	9.42559e-05
SPTBN5	15q21	0.313555	5.82842e-06	9.44765e-05
TMEM141	9q34.3	-0.313508	5.84833e-06	9.46568e-05
KSR2	12q24.22-q24.23	0.313505	5.84958e-06	9.46568e-05
ANKRD11	16q24.3	0.313492	5.85519e-06	9.46665e-05
SYNGAP1	6p21.32	0.313417	5.88673e-06	9.50949e-05
MICOS10	1p36.13	-0.313251	5.95773e-06	9.61595e-05
TMEM208	16q22.1	-0.313146	6.00293e-06	9.68062e-05
PSENEN	19q13.12	-0.313125	6.01188e-06	9.68675e-05
CAVIN1	17q21.2	0.313114	6.017e-06	9.68675e-05
NDUFA9	12p13.3	-0.312948	6.08912e-06	9.7945e-05
FAM71F2	7q32.1	0.312908	6.1069e-06	9.81473e-05
SNX30	9q32	0.31289	6.11442e-06	9.81846e-05
SCCPDH	1q44	-0.312797	6.15551e-06	9.87394e-05
SPEG	2q35	0.312789	6.15944e-06	9.87394e-05
ATXN10	22q13.31	-0.312613	6.23781e-06	9.99109e-05
SIDT2	11q23.3	0.312558	6.26232e-06	0.000100144
EIF3A	10q26.11	0.312557	6.26298e-06	0.000100144
TMEM86B	19q13.42	0.312515	6.28168e-06	0.000100199
GPR35	2q37.3	0.312514	6.28235e-06	0.000100199
SEC16A	9q34.3	0.312514	6.28235e-06	0.000100199
CENPX	17q25.3	-0.312483	6.29637e-06	0.000100338
BIRC5	17q25.3	-0.312453	6.30976e-06	0.000100466
C17ORF75	17q11.2	-0.312424	6.32317e-06	0.000100542
COA4	11q13.4	-0.312419	6.32518e-06	0.000100542
PLCD4	2q35	0.312356	6.35411e-06	0.000100917
PSMA6	14q13.2	-0.31232	6.37032e-06	0.000101089
TXNL1	18q21.31	-0.312239	6.40759e-06	0.000101595
RPS10	6p21.31	-0.31205	6.49516e-06	0.000102897
PRDX5	11q13.1	-0.311992	6.52206e-06	0.000103237
CHN2	7p14.3	0.311955	6.53936e-06	0.000103424
ING4	12p13.31	-0.311928	6.55185e-06	0.000103492
ATP5F1EP2	13q12.2	-0.311923	6.55462e-06	0.000103492
AAK1	2p13.3	0.311909	6.56088e-06	0.000103504
SRGAP1	12q14.2	0.311824	6.60131e-06	0.000104055
ING5	2q37.3	0.311795	6.61461e-06	0.000104101
HCFC1R1	16p13.3	-0.311794	6.61531e-06	0.000104101
JCAD	10p11.23	0.311748	6.63706e-06	0.000104357
POLR2H	3q27.1	-0.311618	6.69918e-06	0.000105246
ATG16L2	11q13.4	0.311568	6.72333e-06	0.000105537
NIPSNAP2	7p11.2	-0.311365	6.82147e-06	0.000106989
TRAPPC6A	19q13.32	-0.311309	6.84887e-06	0.000107329
PILRB	7q22.1	0.311289	6.85907e-06	0.0001074
ZNF337	20p11.21	0.311105	6.94954e-06	0.000108726
ABCC5	3q27.1	0.310842	7.08139e-06	0.000110697
BPNT1	1q41	-0.310828	7.08887e-06	0.000110722
CHD8	14q11.2	0.310726	7.14067e-06	0.000111439
PSMD14	2q24.2	-0.310698	7.15499e-06	0.000111478
CCN4	8q24.22	0.310698	7.15499e-06	0.000111478
ZNF549	19q13.43	0.31064	7.18448e-06	0.000111846
ANO6	12q12	0.310619	7.1951e-06	0.000111918
AFF4	5q31.1	0.310593	7.20877e-06	0.000112039
NCOA2	8q13.3	0.310532	7.24e-06	0.000112431
SIK3	11q23.3	0.310513	7.24993e-06	0.000112493
IQCN	19p13.11	0.310461	7.27672e-06	0.000112816
IGIP	5q31.3	0.310287	7.36775e-06	0.000114112
LIF	22q12.2	0.310278	7.37241e-06	0.000114112
TMEM18	2p25.3	-0.310214	7.40587e-06	0.000114478
NCDN	1p34.3	0.31021	7.40821e-06	0.000114478
ANKRD52	12q13.3	0.310176	7.42617e-06	0.000114662
RTEL1	20q13.33	0.310099	7.46693e-06	0.000115197
TMEM147	19q13.12	-0.31003	7.50396e-06	0.000115674
JAKMIP3	10q26.3	0.310009	7.51496e-06	0.000115749
CHD7	8q12.2	0.309925	7.56022e-06	0.000116351
TLN1	9p13.3	0.30991	7.56818e-06	0.000116378
NDUFB7	19p13.12	-0.309768	7.64496e-06	0.000117463
SNTB2	16q22.1	0.309545	7.76724e-06	0.000119245
EIF3M	11p13	-0.309368	7.86573e-06	0.000120659
CD93	20p11.21	0.309339	7.88143e-06	0.000120742
ZNF224	19q13.31	0.309335	7.88391e-06	0.000120742
RPL23A	17q11.2	-0.309305	7.90048e-06	0.000120875
C11ORF58	11p15.2	-0.309297	7.90546e-06	0.000120875
TACC1	8p11.22	0.309217	7.95038e-06	0.000121464
LCAT	16q22.1	0.308951	8.10187e-06	0.000123678
SEC61G	7p11.2	-0.308918	8.12058e-06	0.000123863
C4A	6p21.33	0.30884	8.1658e-06	0.000124453
NDUFAF4	6q16.1	-0.308797	8.19065e-06	0.000124731
HDLBP	2q37.3	0.308714	8.23883e-06	0.000125363
LRRK1	15q26.3	0.308462	8.38763e-06	0.000127524
NCOA6	20q11.22	0.308445	8.39729e-06	0.000127568
GOLGA6B	15q24.1	0.308298	8.48549e-06	0.000128805
MUC4	3q29	0.308283	8.49446e-06	0.000128837
NDUFA11	19p13.3	-0.308247	8.5158e-06	0.000129057
RHOA	3p21.31	-0.308206	8.54076e-06	0.000129332
H2AW	1q42.13	-0.308165	8.56579e-06	0.000129607
EBLN2	3p13	0.308123	8.59089e-06	0.000129882
SLC22A14	3p22.2	0.308089	8.61187e-06	0.000130095
ELP5	17p13.1	-0.307955	8.69382e-06	0.000131228
CHRD	3q27.1	0.307879	8.74024e-06	0.000131823
VPS25	17q21.31	-0.307801	8.78873e-06	0.000132371
CREBBP	16p13.3	0.307798	8.79056e-06	0.000132371
VENTX	10q26.3	0.307741	8.82589e-06	0.000132796
WDR83OS	19p13.13	-0.307726	8.83563e-06	0.000132828
NUP37	12q23.2	-0.307715	8.84209e-06	0.000132828
MORC3	21q22.12	0.30767	8.87066e-06	0.000133152
NRIP2	12p13.33	0.307639	8.89019e-06	0.000133339
MTHFR	1p36.22	0.307593	8.91898e-06	0.000133656
PCDHGA11	5q31.3	0.307582	8.92549e-06	0.000133656
CNOT7	8p22	-0.30756	8.93947e-06	0.000133759
SMG1P3	16p12.2	0.307498	8.9787e-06	0.000134239
PCDHGC5	5q31.3	0.307309	9.099e-06	0.00013593
RAE1	20q13.31	-0.307284	9.11542e-06	0.000136068
AKAP12	6q25.1	0.307222	9.15539e-06	0.000136449
HSCB	22q12.1	-0.307222	9.15539e-06	0.000136449
CDHR5	11p15.5	0.307166	9.19174e-06	0.000136882
CARHSP1	16p13.2	-0.307151	9.20127e-06	0.000136916
CCT7	2p13.2	-0.307133	9.2127e-06	0.000136978
GABARAP	17p13.1	-0.307101	9.2339e-06	0.000137185
ZNF81	Xp11.23	0.306982	9.31111e-06	0.000138176
KIAA0087	7p15.2	0.306976	9.31521e-06	0.000138176
PPP1CA	11q13.2	-0.306957	9.32759e-06	0.000138251
GOLGB1	3q13.33	0.306913	9.35676e-06	0.000138574
RUBCN	3q29	0.306736	9.47426e-06	0.000140204
ATXN1	6p22.3	0.306643	9.53652e-06	0.000141015
POM121	7q11.23	0.306613	9.55636e-06	0.000141198
MRPL15	8q11.23	-0.306483	9.64413e-06	0.000142383
CPZ	4p16.1	0.306418	9.68831e-06	0.000142856
ZEB1	10p11.22	0.306413	9.69133e-06	0.000142856
REV3L	6q21	0.306354	9.73166e-06	0.000143242
ANTXR2	4q21.21	0.306353	9.73267e-06	0.000143242
SH3D19	4q31.3	0.306303	9.7665e-06	0.000143628
ZNF776	19q13.43	0.306235	9.81383e-06	0.000144211
NT5C	17q25	-0.306215	9.82708e-06	0.000144294
PRPF38B	1p13.3	0.306154	9.86941e-06	0.000144803
CCDC88C	14q32.11-q32.12	0.306143	9.87717e-06	0.000144804
KDM4A	1p34.2-p34.1	0.306088	9.91516e-06	0.000145248
MPHOSPH6	16q23.3	-0.305955	1.00081e-05	0.000146454
HCAR2	12q24.31	0.305948	1.0013e-05	0.000146454
TM9SF3	10q24.1	0.305915	1.00362e-05	0.000146672
TMEM107	17p13.1	-0.305905	1.00435e-05	0.000146672
SUMO1P3	1q23.2	-0.305877	1.00633e-05	0.000146847
PTTG1IP	21q22.3	0.305856	1.00779e-05	0.000146947
FOXO3B	17p11.2	0.30584	1.00894e-05	0.000147001
YPEL5	2p23.1	-0.305802	1.01166e-05	0.000147185
NDUFC2	11q14.1	-0.3058	1.01176e-05	0.000147185
FAM53B	10q26.13	0.305769	1.01397e-05	0.000147279
AMBRA1	11p11.2	0.305769	1.01397e-05	0.000147279
PODN	1p32.3	0.305729	1.01681e-05	0.000147578
ATP5ME	4p16.3	-0.305571	1.02814e-05	0.000149108
NHP2	5q35.3	-0.305527	1.03134e-05	0.000149456
EIF1	17q21.2	-0.305477	1.03497e-05	0.000149868
TMEM95	17p13.1	0.305321	1.04627e-05	0.000151389
ADAMTS14	10q22.1	0.305252	1.05137e-05	0.00015201
CCR6	6q27	0.305205	1.05486e-05	0.000152397
STK10	5q35.1	0.305183	1.0565e-05	0.000152517
POLB	8p11.21	-0.305168	1.05759e-05	0.000152558
UROD	1p34.1	-0.305141	1.05956e-05	0.000152703
PSMG3	7p22.3	-0.305132	1.06022e-05	0.000152703
TPI1	12p13.31	-0.305041	1.06703e-05	0.000153568
PDZD4	Xq28	0.3049	1.07755e-05	0.000154964
PRAM1	19p13.2	0.30475	1.08896e-05	0.000156485
RPLP2	11p15.5	-0.304724	1.09087e-05	0.000156641
ABCA8	17q24.2	0.304633	1.09785e-05	0.000157522
SYNE2	14q23.2	0.304612	1.09946e-05	0.000157634
CYP21A2	6p21.33	0.304562	1.10329e-05	0.000158063
PLCB2	15q15.1	0.304404	1.11557e-05	0.0001597
PNO1	2p14	-0.304383	1.11718e-05	0.000159729
SFMBT2	10p14	0.304379	1.11746e-05	0.000159729
TXN	9q31.3	-0.304277	1.1255e-05	0.000160756
APOO	Xp22.11	-0.304238	1.12852e-05	0.000161065
GON7	14q32.12	-0.304175	1.13353e-05	0.000161658
SERF2	15q15.3	-0.304154	1.13516e-05	0.000161769
JPT2	16p13.3	-0.30408	1.14102e-05	0.000162359
LAMTOR1	11q13.4	-0.30408	1.14102e-05	0.000162359
DDX47	12p13.1	-0.304033	1.14479e-05	0.000162772
SH3D21	1p34.3	0.303851	1.15937e-05	0.000164721
TRIM71	3p22.3	0.303821	1.16182e-05	0.000164945
TSACC	1q22	-0.303787	1.16451e-05	0.000165164
C20ORF203	20q11.21	0.30378	1.16511e-05	0.000165164
ZNF548	19q13.43	0.303755	1.16715e-05	0.000165328
DYNC1H1	14q32.31	0.303722	1.16979e-05	0.000165579
GSTO1	10q25.1	-0.30361	1.17897e-05	0.000166752
PARD6A	16q22.1	-0.303569	1.18237e-05	0.000167108
RBM25	14q24.2	0.30342	1.1947e-05	0.000168724
MADD	11p11.2	0.303403	1.19605e-05	0.000168789
NDUFA2	5q31.3	-0.303179	1.21486e-05	0.000171315
ACTL6A	3q26.33	-0.303134	1.21861e-05	0.000171715
CILP2	19p13.11	0.303006	1.22953e-05	0.000173125
KATNIP	16p12.1	0.30291	1.23775e-05	0.000174112
HSPE1	2q33.1	-0.302902	1.23839e-05	0.000174112
GSTZ1	14q24.3	-0.302861	1.24195e-05	0.000174483
ARHGAP19	10q24.1	0.302794	1.24769e-05	0.000175159
POLR2J	7q22.1	-0.302679	1.2577e-05	0.000176433
GUK1	1q42.13	-0.302661	1.25925e-05	0.000176519
ARV1	1q42.2	-0.302636	1.26144e-05	0.000176687
THAP1	8p11.21	-0.302619	1.26299e-05	0.000176687
KDM6B	17p13.1	0.302616	1.26325e-05	0.000176687
PLCG1	20q12	0.302413	1.28109e-05	0.000179049
LHFPL4	3p25.3	0.302296	1.29157e-05	0.000180342
EIF1B	3p22.1	-0.302283	1.29268e-05	0.000180342
MAD2L1BP	6p21.1	-0.302277	1.29321e-05	0.000180342
ATM	11q22.3	0.302224	1.29798e-05	0.000180865
PSMG4	6p25.2	-0.302203	1.29984e-05	0.000180865
ZC3H11A	1q32.1	0.302203	1.29984e-05	0.000180865
MSRB3	12q14.3	0.302186	1.30143e-05	0.000180954
AGAP3	7q36.1	0.302158	1.30396e-05	0.000181172
MDP1	14q12	-0.302146	1.30503e-05	0.000181187
ARHGEF18	19p13.2	0.30205	1.31373e-05	0.000182261
FOXO3	6q21	0.302035	1.31507e-05	0.000182313
VHLL	1q22	0.301964	1.32155e-05	0.000182978
EIF6	20q11.22	-0.301961	1.32181e-05	0.000182978
PEAR1	1q23.1	0.301934	1.32424e-05	0.000183181
TMEM106C	12q13.11	-0.301875	1.32966e-05	0.000183794
USP39	2p11.2	-0.301778	1.33866e-05	0.000184903
GNA11	19p13.3	0.30163	1.35239e-05	0.000186664
COX7B	Xq21.1	-0.3016	1.35515e-05	0.000186908
STON1	2p16.3	0.301491	1.36542e-05	0.000188187
NDUFS8	11q13.2	-0.301438	1.37044e-05	0.000188741
SEMA3C	7q21.11	0.301392	1.37478e-05	0.000189201
ELOC	8q21.11	-0.301268	1.3866e-05	0.000190688
GALNT15	3p25.1	0.301191	1.39397e-05	0.000191562
GOLGA6L9	15q25.2	0.300946	1.41773e-05	0.000194686
MYL6	12q13.2	-0.300898	1.42236e-05	0.000195176
KIAA1217	10p12.2-p12.1	0.300888	1.42337e-05	0.000195176
VKORC1	16p11.2	-0.300857	1.42642e-05	0.000195451
ZNF766	19q13.41	0.300842	1.42787e-05	0.000195508
ANO4	12q23.1	0.300799	1.43211e-05	0.000195947
ANKFY1	17p13.2	0.300768	1.43515e-05	0.000196138
CEP290	12q21.32	0.300764	1.43559e-05	0.000196138
ACP1	2p25.3	-0.300736	1.43837e-05	0.000196375
RUNX2	6p21.1	0.30069	1.44291e-05	0.000196751
NBPF11	1q21.2	0.300687	1.4432e-05	0.000196751
ARIH2OS	3p21.31	-0.300668	1.44511e-05	0.000196869
PSMD7	16q23.1	-0.30061	1.45085e-05	0.000197508
CENPH	5q13.2	-0.300528	1.45913e-05	0.000198493
DOCK1	10q26.2	0.30048	1.46389e-05	0.000198996
LRRN4CL	11q12.3	0.300341	1.47793e-05	0.00020076
AVIL	12q14.1	0.300205	1.4918e-05	0.000202499
COL6A2	21q22.3	0.300185	1.49392e-05	0.000202641
HTT	4p16.3	0.300155	1.49696e-05	0.000202907
PASK	2q37.3	0.300121	1.50046e-05	0.000203235
SF1	11q13.1	0.300099	1.50274e-05	0.000203375
PRADC1	2p13.2	-0.30009	1.50364e-05	0.000203375
NDUFS4	5q11.2	-0.300069	1.50579e-05	0.000203392
ANKDD1A	15q22.31	0.300061	1.50671e-05	0.000203392
DOCK8	9p24.3	0.300055	1.50732e-05	0.000203392
RFC2	7q11.23	-0.300047	1.50809e-05	0.000203392
