# Supplementary material for: Downregulated ADARB1 Facilitates Cell Proliferation, Invasion and has Effect on the Immune Regulation in Ovarian Cancer
Source: Front Bioeng Biotechnol. 2021 Dec 23;9:792911. doi: 10.3389/fbioe.2021.792911 (PMC8733684; doi:10.3389/fbioe.2021.792911)
Supplement: Supplementary file 6 [file Table1.XLSX]

## Sheet: Sheet1
Table S1. The main bioinformatics tools used to analyze the roles of ADARB1 in OC
Databases	URL	Refs
GEPIA	http://gepia.cancer-pku.cn/	[13]
UALCAN	http://ualcan.path.uab.edu/home	[14]
Kaplan–Meier Plotter	http://kmplot.com/analysis/	[15]
DRUGSURV	http://www.bioprofiling.de/GEO/DRUGSURV/	[16]
cBioPortal	http://www.cbioportal.org	[17]
